# Supplementary material for: The Use of Ascophyllum nodosum and Bacillus subtilis C-3102 in the Management of Canine Chronic Inflammatory Enteropathy: A Pilot Study
Source: Animals (Basel). 2021 Nov 30;11(12):3417. doi: 10.3390/ani11123417 (PMC8697907; doi:10.3390/ani11123417)
Supplement: Supplementary file 1 [file animals-11-03417-s001.zip]

Archive with 8 entries (8 files):
- supplementary_materials/Figure S1.pdf
- supplementary_materials/Table_S1.pdf
- supplementary_materials/Table_S2.pdf
- supplementary_materials/Table_S3.xlsx
- supplementary_materials/Table_S4.xlsx
- supplementary_materials/Table_S5.xlsx
- supplementary_materials/Table_S6.xlsx
- supplementary_materials/Thumbs.db
