# Supplementary material for: The Use of Ascophyllum nodosum and Bacillus subtilis C-3102 in the Management of Canine Chronic Inflammatory Enteropathy: A Pilot Study
Source: Animals (Basel). 2021 Nov 30;11(12):3417. doi: 10.3390/ani11123417 (PMC8697907; doi:10.3390/ani11123417)
Supplement: Supplementary file 1 [file animals-11-03417-s001.zip › supplementary_materials/Table_S3.xlsx]

## Sheet: DATASET_FILTERED_OTUs_with_TAXA
Table S3. The OTU taxonomical assignments and OTU counts in each sample of the whole dataset are showed.
Kingdom	Phylum	Class	Order	Family	Genus	Species	480936F453198	480945F453207	480961F453223	480935F453197	480931F453193	480960F453222	480937F453199	480940F453202	480942F453204	480938F453200	480943F453205	480934F453196	480932F453194	464836F453187	480957F453219	480949F453211	464837F453188	480951F453213	480933F453195	480950F453212	480930F453192	480948F453210	480959F453221	480958F453220	480939F453201	480929F453191	480953F453215	480944F453206	480954F453216	480955F453217	480947F453209	480941F453203	480952F453214	480946F453208	480928F453190	OTU
D_0__Bacteria	D_1__Proteobacteria	D_2__Gammaproteobacteria	D_3__Aeromonadales	D_4__Succinivibrionaceae	D_5__Succinivibrio	NA	2	55	49	36	76	2	40	87	0	0	81	49	0	16	9	0	0	17	0	0	0	0	36	23	0	0	10	3	16	0	0	5	93	22	56	835a0e9ded76dbb710623e0ada13eea2
D_0__Bacteria	D_1__Proteobacteria	D_2__Gammaproteobacteria	D_3__Aeromonadales	D_4__Succinivibrionaceae	D_5__Succinivibrio	D_6__uncultured bacterium	0	0	4	0	0	0	387	6	0	0	1360	62	0	316	0	2	0	0	0	0	0	0	1208	0	0	0	0	0	0	0	0	0	889	6	86	fefb5e64134529d6ccc1cf56663c7da2
D_0__Bacteria	D_1__Proteobacteria	D_2__Gammaproteobacteria	D_3__Aeromonadales	D_4__Succinivibrionaceae	D_5__Succinivibrio	D_6__uncultured bacterium	0	0	0	0	0	0	90	0	0	0	461	11	0	65	0	0	0	0	0	0	0	0	305	0	0	0	0	0	0	0	0	0	216	0	25	98a91fb8c40a1aefaf050ade2e39a596
D_0__Bacteria	D_1__Proteobacteria	D_2__Gammaproteobacteria	D_3__Aeromonadales	D_4__Succinivibrionaceae	D_5__Succinivibrio	NA	49	19	7	35	0	2	0	0	5	0	2	2	49	0	225	0	0	11	2	0	0	0	19	66	0	0	23	0	22	0	0	23	0	0	0	704f2dfcf6b42f9ee333b5134b585e7d
D_0__Bacteria	D_1__Proteobacteria	D_2__Gammaproteobacteria	D_3__Aeromonadales	D_4__Succinivibrionaceae	D_5__Anaerobiospirillum	D_6__Anaerobiospirillum sp. B0101	3	5	48	28	42	27	214	30	31	5	4	12	28	120	0	39	25	58	41	5	24	47	25	122	61	25	23	4	15	151	57	30	10	276	160	caacf65eed71806b4235ba9b8c4ffb2c
D_0__Bacteria	D_1__Proteobacteria	D_2__Gammaproteobacteria	D_3__Aeromonadales	D_4__Succinivibrionaceae	D_5__Anaerobiospirillum	D_6__Anaerobiospirillum succiniciproducens	14	0	57	0	0	0	0	9	54	0	0	15	49	0	0	0	0	0	4	0	0	0	50	1	0	0	0	0	30	4	0	85	46	553	105	01651bc9c1de3e9bcbc9b2198ceb669f
D_0__Bacteria	D_1__Proteobacteria	D_2__Gammaproteobacteria	D_3__Aeromonadales	D_4__Succinivibrionaceae	D_5__Anaerobiospirillum	D_6__Anaerobiospirillum sp. 3J102	0	0	0	12	24	12	0	46	223	0	3	0	0	3	0	6	0	143	167	6	0	11	0	53	44	0	18	10	0	14	42	195	0	0	0	e3a28dd5ecdac80832c15623ce3d32fe
D_0__Bacteria	D_1__Proteobacteria	D_2__Gammaproteobacteria	D_3__Aeromonadales	D_4__Succinivibrionaceae	D_5__Anaerobiospirillum	D_6__Anaerobiospirillum sp. 3J102	0	0	0	7	0	0	51	0	0	362	0	0	0	4	0	0	176	0	0	0	10	25	0	0	62	206	0	0	0	0	196	0	0	41	9	220ff544d384ee18805ed81325b1032d
D_0__Bacteria	D_1__Proteobacteria	D_2__Gammaproteobacteria	D_3__Aeromonadales	D_4__Succinivibrionaceae	D_5__Anaerobiospirillum	D_6__Anaerobiospirillum succiniciproducens	93	25	0	1	4	4	10	0	203	0	3	1	139	2	658	2	0	963	326	552	68	61	0	473	115	0	0	0	5	33	21	485	5	0	3	5d5c726c2e97866e38efc57945564370
D_0__Bacteria	D_1__Proteobacteria	D_2__Gammaproteobacteria	D_3__Aeromonadales	D_4__Succinivibrionaceae	D_5__Anaerobiospirillum	D_6__Anaerobiospirillum succiniciproducens	20	17	45	102	73	16	20	74	279	230	13	3	238	6	116	17	168	312	601	165	19	120	12	214	300	4	199	17	12	210	340	781	0	0	7	ab63fe99fb94a62ea331f9674ef6cebd
D_0__Bacteria	D_1__Proteobacteria	D_2__Gammaproteobacteria	D_3__Aeromonadales	D_4__Succinivibrionaceae	D_5__Anaerobiospirillum	D_6__Anaerobiospirillum succiniciproducens	2	0	32	91	92	54	95	10	310	1562	3	13	80	0	112	29	1224	400	651	225	253	66	36	360	178	376	85	39	18	145	7	287	47	82	140	f2e42ccc4cc7ee6acfa8e7121e456c63
D_0__Bacteria	D_1__Proteobacteria	D_2__Gammaproteobacteria	D_3__Aeromonadales	D_4__Succinivibrionaceae	D_5__Anaerobiospirillum	D_6__Anaerobiospirillum succiniciproducens	1	52	75	0	228	0	24	72	431	549	6	4	111	22	72	45	413	883	903	326	538	113	116	215	288	172	0	0	51	46	5	191	85	4	48	22f8efd2b123f23669fad667cfee6ab4
D_0__Bacteria	D_1__Proteobacteria	D_2__Gammaproteobacteria	D_3__Enterobacteriales	D_4__Enterobacteriaceae	D_5__Escherichia-Shigella	NA	18	2	14	60	10	10	35	52	22	0	8	14	134	10	38	0	0	0	11	161	8	0	57	2	0	0	9	0	7	27	0	0	13	64	41	591ed1d6afd1e79ae33d6b6cd0c6b185
D_0__Bacteria	D_1__Proteobacteria	D_2__Gammaproteobacteria	D_3__Betaproteobacteriales	D_4__Burkholderiaceae	D_5__Sutterella	NA	15	3	12	4	7	0	4	17	5	0	7	15	13	6	7	3	0	2	0	5	8	5	7	11	4	0	5	2	0	4	0	7	5	8	14	c40c4e799bed9a566b9f4caa40470d40
D_0__Bacteria	D_1__Proteobacteria	D_2__Gammaproteobacteria	D_3__Betaproteobacteriales	D_4__Burkholderiaceae	D_5__Parasutterella	D_6__uncultured organism	0	11	0	12	0	3	0	0	0	0	2	0	0	3	0	13	0	0	0	0	0	4	1	0	0	0	0	4	0	0	0	0	0	0	2	342a95afc7257a53b42d75d1c822f2c5
D_0__Bacteria	D_1__Proteobacteria	D_2__Gammaproteobacteria	D_3__Betaproteobacteriales	D_4__Burkholderiaceae	D_5__Parasutterella	NA	0	0	0	0	3	8	10	3	0	0	12	4	0	0	0	0	0	0	0	0	0	0	0	0	0	0	10	0	1	0	0	0	4	0	0	33857f95b0af9950ed554a21fb763dd0
D_0__Bacteria	D_1__Proteobacteria	D_2__Gammaproteobacteria	D_3__Betaproteobacteriales	D_4__Burkholderiaceae	D_5__Parasutterella	D_6__uncultured organism	0	1219	77	2015	541	1240	1774	1639	0	0	2271	806	0	1897	0	883	0	0	0	0	0	573	262	0	0	0	2239	1333	602	206	0	0	400	169	1670	305570165ffec3279825d82aac88d0b7
D_0__Bacteria	D_1__Proteobacteria	D_2__Gammaproteobacteria	D_3__Betaproteobacteriales	D_4__Burkholderiaceae	D_5__Parasutterella	NA	0	493	27	218	103	293	614	221	0	0	461	280	0	387	0	274	0	0	0	0	0	204	36	0	0	0	578	421	126	92	0	0	124	45	711	ed72211c4b454ebf4261d8f9e69b95ba
D_0__Bacteria	D_1__Proteobacteria	D_2__Gammaproteobacteria	D_3__Betaproteobacteriales	D_4__Burkholderiaceae	D_5__Sutterella	D_6__uncultured bacterium	70	3	23	45	681	8	49	26	51	0	0	93	127	2	0	0	0	13	126	0	39	0	4	0	7	0	2	4	0	0	0	87	0	64	107	633e971daab646b34c2a7ae40a13f47a
D_0__Bacteria	D_1__Proteobacteria	D_2__Gammaproteobacteria	D_3__Betaproteobacteriales	D_4__Burkholderiaceae	D_5__Sutterella	D_6__uncultured bacterium	11	1	15	0	0	3	0	47	0	0	3	0	0	0	0	2	0	0	0	0	0	0	4	0	1	0	2	0	0	0	0	0	0	0	0	38e92835e07c2864f98a3aec0e8d0c80
D_0__Bacteria	D_1__Proteobacteria	D_2__Gammaproteobacteria	D_3__Betaproteobacteriales	D_4__Burkholderiaceae	D_5__Sutterella	D_6__uncultured bacterium	130	7	161	3	243	11	16	56	10	22	9	82	279	5	7	0	168	0	35	0	109	20	101	4	28	91	40	5	20	35	34	0	51	66	297	b28d80fa8263a83998f98c8eb0398e1e
D_0__Bacteria	D_1__Proteobacteria	D_2__Gammaproteobacteria	D_3__Betaproteobacteriales	D_4__Burkholderiaceae	D_5__Sutterella	D_6__uncultured bacterium	61	60	105	5	0	0	14	0	229	151	26	37	60	18	193	40	79	136	107	483	77	80	60	40	187	41	8	0	7	94	49	276	82	50	0	28b8656c9d9c6134806eeea9b34480aa
D_0__Bacteria	D_1__Proteobacteria	D_2__Gammaproteobacteria	D_3__Betaproteobacteriales	D_4__Burkholderiaceae	D_5__Sutterella	D_6__uncultured bacterium	9	7	0	0	0	0	1	14	0	0	0	3	0	0	0	8	1	0	0	0	0	13	0	0	97	0	0	0	0	67	0	0	4	44	0	03a8fe6fde390ffff75f896fa73f2b39
D_0__Bacteria	D_1__Proteobacteria	D_2__Gammaproteobacteria	D_3__Betaproteobacteriales	D_4__Burkholderiaceae	D_5__Sutterella	D_6__uncultured bacterium	0	0	0	0	0	0	0	0	0	14	0	0	0	0	0	0	0	0	0	0	0	0	0	0	0	104	0	0	0	0	59	0	0	0	0	7b426931fda952e361abb94ccb487569
D_0__Bacteria	D_1__Proteobacteria	D_2__Gammaproteobacteria	D_3__Betaproteobacteriales	D_4__Burkholderiaceae	D_5__Sutterella	D_6__uncultured bacterium	278	138	341	26	163	5	81	79	168	73	74	187	101	129	373	46	101	89	88	0	511	119	409	569	415	254	59	11	89	141	72	204	215	24	0	bc168197aca90b20ec6a2754e23d8bc2
D_0__Bacteria	D_1__Proteobacteria	D_2__Gammaproteobacteria	D_3__Betaproteobacteriales	D_4__Burkholderiaceae	D_5__Parasutterella	D_6__gut metagenome	650	67	164	6	84	44	108	164	461	0	160	171	230	131	194	100	0	140	157	9	294	59	226	72	163	0	41	3	30	117	0	419	103	98	56	2561d6077b33da11c246e72c9210866b
D_0__Bacteria	D_1__Proteobacteria	D_2__Gammaproteobacteria	D_3__Betaproteobacteriales	D_4__Burkholderiaceae	D_5__Parasutterella	D_6__gut metagenome	0	0	5	3	4	0	0	0	0	0	44	0	0	0	0	0	0	0	0	0	0	0	19	0	0	0	0	0	0	0	0	0	4	0	0	085de1574e224db71c9f8ce7aeb734d0
D_0__Bacteria	D_1__Epsilonbacteraeota	D_2__Campylobacteria	D_3__Campylobacterales	D_4__Campylobacteraceae	D_5__Campylobacter	D_6__Campylobacter lari RM2100	0	38	0	0	0	0	0	0	0	0	0	0	0	0	0	0	0	0	0	0	0	0	0	0	0	0	182	0	0	0	0	0	0	0	0	28b6e1d2f94bb0b751efe69fc4f63cbc
D_0__Bacteria	D_1__Epsilonbacteraeota	D_2__Campylobacteria	D_3__Campylobacterales	D_4__Campylobacteraceae	D_5__Campylobacter	D_6__Campylobacter jejuni	0	0	0	0	0	0	0	0	0	0	0	0	0	0	0	0	0	0	0	0	0	0	105	0	9	0	0	0	2	0	0	0	204	0	0	053bb4b0ab148a0a4a071edc9447b09f
D_0__Bacteria	D_1__Epsilonbacteraeota	D_2__Campylobacteria	D_3__Campylobacterales	D_4__Helicobacteraceae	D_5__Helicobacter	NA	0	0	13	4	0	0	0	0	0	4	8	14	4	0	0	0	34	36	0	0	0	0	0	0	0	0	0	0	0	0	25	0	0	3	0	ce8a0f05f182fad6f22fe5f30a85e0aa
D_0__Bacteria	D_1__Epsilonbacteraeota	D_2__Campylobacteria	D_3__Campylobacterales	D_4__Helicobacteraceae	D_5__Helicobacter	NA	0	0	0	0	0	0	0	0	27	0	0	0	0	0	4	0	0	14	48	0	13	9	0	21	17	0	0	0	1	3	0	85	2	0	0	131b50985669d19c99ac701177e0082b
D_0__Bacteria	D_1__Epsilonbacteraeota	D_2__Campylobacteria	D_3__Campylobacterales	D_4__Helicobacteraceae	D_5__Helicobacter	NA	0	0	0	0	0	0	0	0	0	0	3	0	0	0	0	59	0	0	0	0	1	0	2	0	7	0	0	0	0	0	0	0	0	0	0	0fe3ae9f45afb04a56cedec1bccb5d95
D_0__Bacteria	D_1__Epsilonbacteraeota	D_2__Campylobacteria	D_3__Campylobacterales	D_4__Helicobacteraceae	D_5__Helicobacter	NA	0	0	0	0	0	2	0	0	0	0	0	0	0	0	0	0	0	374	0	468	0	0	0	0	0	33	0	0	0	0	7	0	0	0	0	a14e7688559f091c4b59dc0631e50ecc
D_0__Bacteria	D_1__Epsilonbacteraeota	D_2__Campylobacteria	D_3__Campylobacterales	D_4__Helicobacteraceae	D_5__Helicobacter	NA	0	0	0	2	15	3	6	0	0	0	0	0	0	42	11	0	3	0	13	0	17	5	0	3	0	0	0	0	0	0	0	10	0	205	19	fd3535694d2b7a277ba314190c86c61b
D_0__Bacteria	D_1__Epsilonbacteraeota	D_2__Campylobacteria	D_3__Campylobacterales	D_4__Helicobacteraceae	D_5__Helicobacter	NA	0	0	0	0	0	0	0	0	11	0	0	0	0	0	2	0	0	75	0	0	0	0	0	0	0	0	0	0	0	0	0	0	0	0	0	da790263974c4229f5773255ad1b535f
D_0__Bacteria	D_1__Epsilonbacteraeota	D_2__Campylobacteria	D_3__Campylobacterales	D_4__Helicobacteraceae	D_5__Helicobacter	NA	0	0	0	2	77	0	1	24	0	0	0	0	0	0	0	0	0	0	0	0	0	0	0	0	0	0	0	0	0	0	0	0	0	0	0	8df059728dc6eea0837b436f0d470654
D_0__Bacteria	D_1__Epsilonbacteraeota	D_2__Campylobacteria	D_3__Campylobacterales	D_4__Helicobacteraceae	D_5__Helicobacter	NA	0	0	0	0	0	0	0	0	0	0	0	0	0	0	23	0	0	49	0	109	0	0	0	2	0	0	0	0	0	0	0	0	0	46	0	91008c4632c31f5ef21e5af0050acc42
D_0__Bacteria	D_1__Epsilonbacteraeota	D_2__Campylobacteria	D_3__Campylobacterales	D_4__Helicobacteraceae	D_5__Helicobacter	NA	2	0	3	0	0	0	12	0	0	0	0	0	0	18	0	0	0	0	0	0	1	1	0	0	0	0	0	0	1	2	0	0	0	43	30	85aa2fa91e57b818ab2c55ce4223fd45
D_0__Bacteria	D_1__Epsilonbacteraeota	D_2__Campylobacteria	D_3__Campylobacterales	D_4__Helicobacteraceae	D_5__Helicobacter	NA	0	0	0	0	0	0	0	0	16	0	5	0	3	0	13	0	0	22	5	0	0	5	0	36	17	0	0	0	1	0	0	35	0	0	0	69b7940cfa8ef766cf47548f4885b74b
D_0__Bacteria	D_1__Epsilonbacteraeota	D_2__Campylobacteria	D_3__Campylobacterales	D_4__Helicobacteraceae	D_5__Helicobacter	NA	0	0	0	0	0	0	0	8	27	0	0	0	0	0	0	0	0	40	24	0	0	0	0	33	0	9	0	0	0	0	0	58	0	0	0	29dcc6bff9c556980f1570b8a8d70d0f
D_0__Bacteria	D_1__Spirochaetes	D_2__Brachyspirae	D_3__Brachyspirales	D_4__Brachyspiraceae	D_5__Brachyspira	NA	0	0	0	0	2	0	0	0	9	0	0	0	0	0	0	0	0	42	29	0	0	0	0	2	0	0	0	0	0	0	0	9	0	0	0	534b90d14d71eaf83a93f1ed6807a328
D_0__Bacteria	D_1__Spirochaetes	D_2__Brachyspirae	D_3__Brachyspirales	D_4__Brachyspiraceae	D_5__Brachyspira	NA	0	0	0	0	0	0	0	0	2	0	0	0	0	0	0	0	0	0	0	0	0	0	0	0	0	0	0	0	0	0	0	50	0	0	0	16b15e25ecbd7297439b03880641b143
D_0__Bacteria	D_1__Actinobacteria	D_2__Actinobacteria	D_3__Bifidobacteriales	D_4__Bifidobacteriaceae	D_5__Bifidobacterium	D_6__Bifidobacterium saeculare DSM 6531 = LMG 14934	0	0	1	0	0	0	0	4	0	0	5	0	0	0	0	3	0	0	0	0	0	29	4	0	0	0	0	0	2	4	0	0	3	0	0	4644ae5e47242883eace0cec9147b450
D_0__Bacteria	D_1__Actinobacteria	D_2__Actinobacteria	D_3__Bifidobacteriales	D_4__Bifidobacteriaceae	D_5__Bifidobacterium	D_6__Bifidobacterium animalis	0	0	0	0	0	0	0	17	0	0	0	0	0	0	0	4	0	0	0	0	0	17	0	0	0	0	0	0	3	40	0	0	0	0	0	c06e6cbeaeca04ce9a9687810c811532
D_0__Bacteria	D_1__Actinobacteria	D_2__Actinobacteria	D_3__Bifidobacteriales	D_4__Bifidobacteriaceae	D_5__Bifidobacterium	D_6__Bifidobacterium animalis	0	42	2	20	4	7	140	126	0	0	19	2	0	11	0	320	0	0	0	0	0	56	11	0	0	0	30	175	18	89	0	0	26	3	0	407cb1a5b90da56b51d4f1ee8cb29c2a
D_0__Bacteria	D_1__Actinobacteria	D_2__Actinobacteria	D_3__Bifidobacteriales	D_4__Bifidobacteriaceae	D_5__Bifidobacterium	NA	0	12	0	3	4	2	2	4	0	0	15	0	0	3	0	12	0	0	0	0	0	28	0	0	0	0	0	1	2	0	0	0	0	0	9	a8962daab94bca7427973cc6dc80fa9c
D_0__Bacteria	D_1__Actinobacteria	D_2__Actinobacteria	D_3__Bifidobacteriales	D_4__Bifidobacteriaceae	D_5__Bifidobacterium	NA	0	17	9	4	11	2	18	81	0	0	228	0	0	57	0	75	0	0	0	0	0	42	20	0	0	0	141	15	108	116	0	0	124	3	6	9f777d99c764a7996e9804cdcc2d1add
D_0__Bacteria	D_1__Actinobacteria	D_2__Actinobacteria	D_3__Bifidobacteriales	D_4__Bifidobacteriaceae	D_5__Bifidobacterium	NA	0	0	0	0	0	0	0	0	0	0	0	0	0	0	0	78	0	0	0	0	0	0	0	0	0	0	0	0	0	0	0	0	0	0	0	233855295bcd56392924b7fef06bf7fe
D_0__Bacteria	D_1__Actinobacteria	D_2__Coriobacteriia	D_3__Coriobacteriales	D_4__Coriobacteriaceae	D_5__Collinsella	NA	13	0	6	0	0	0	3	4	7	3	4	5	0	10	13	10	5	0	3	7	0	14	2	0	4	6	3	2	0	12	6	8	2	0	7	b65f0ae345495616c4355153b37a9695
D_0__Bacteria	D_1__Actinobacteria	D_2__Coriobacteriia	D_3__Coriobacteriales	D_4__Atopobiaceae	D_5__Coriobacteriaceae UCG-002	D_6__uncultured bacterium	0	0	0	13	0	2	8	31	0	0	0	3	0	3	0	0	0	0	0	0	0	0	0	0	0	0	0	0	0	0	0	0	0	0	0	d6edd4a7f528e5711a600b46e73022bd
D_0__Bacteria	D_1__Firmicutes	D_2__Clostridia	D_3__Clostridiales	D_4__Clostridiaceae 1	D_5__Candidatus Arthromitus	D_6__uncultured bacterium	0	0	31	0	0	11	0	0	0	0	0	0	32	0	0	0	0	0	0	0	2	0	29	0	115	3	2	0	0	16	0	0	5	0	0	b95d13f655293f019219432021539d15
D_0__Bacteria	D_1__Firmicutes	D_2__Clostridia	D_3__Clostridiales	D_4__Clostridiaceae 1	D_5__Clostridium sensu stricto 1	D_6__Clostridium butyricum	0	0	0	0	0	3	0	0	0	0	0	0	0	0	0	0	0	0	0	0	56	0	2	0	0	0	0	21	0	81	0	0	9	0	7	27c1975369ad679cd189ddc8d8aedbdc
D_0__Bacteria	D_1__Firmicutes	D_2__Clostridia	D_3__Clostridiales	D_4__Clostridiaceae 1	D_5__Clostridium sensu stricto 1	D_6__Clostridium sp. ND2	10	0	0	0	0	0	0	0	12	8	0	0	25	0	22	0	3	233	0	47	0	0	0	24	0	2	0	0	0	0	0	70	0	0	0	d2c8c2fcce89387c481b305db65b72da
D_0__Bacteria	D_1__Firmicutes	D_2__Clostridia	D_3__Clostridiales	D_4__Clostridiaceae 1	D_5__Clostridium sensu stricto 1	NA	0	0	5	0	0	0	2	0	0	0	0	0	2	0	0	0	0	0	0	0	0	29	0	0	0	0	0	0	4	0	0	17	0	0	18	fd9276855a6e35641fbbd068c02a817b
D_0__Bacteria	D_1__Firmicutes	D_2__Clostridia	D_3__Clostridiales	D_4__Clostridiaceae 1	D_5__Sarcina	D_6__uncultured bacterium	0	0	0	0	0	0	0	0	0	52	0	0	0	0	0	0	0	35	0	0	0	0	0	0	0	0	0	0	0	0	0	4	0	0	0	ce504ea4c06ec0f40d67477b07f72e98
D_0__Bacteria	D_1__Firmicutes	D_2__Clostridia	D_3__Clostridiales	D_4__Clostridiaceae 1	D_5__Sarcina	D_6__uncultured bacterium	0	0	0	0	0	0	0	0	0	43	0	0	0	0	0	0	0	23	0	0	0	0	0	0	0	0	0	0	0	0	0	8	0	0	0	8aa54b10f55461b274d7aaf91a8b8b2a
D_0__Bacteria	D_1__Firmicutes	D_2__Clostridia	D_3__Clostridiales	D_4__Clostridiaceae 1	D_5__Sarcina	D_6__uncultured bacterium	0	0	0	0	0	0	0	0	0	265	0	0	0	0	6	0	0	39	0	0	0	0	0	4	0	0	0	0	0	0	0	44	0	0	0	89d4c9e3c39c9f3188f6e2845ec00e90
D_0__Bacteria	D_1__Firmicutes	D_2__Clostridia	D_3__Clostridiales	D_4__Clostridiaceae 1	D_5__Sarcina	D_6__uncultured bacterium	0	0	0	0	0	0	0	0	0	186	0	0	0	0	0	0	0	272	0	0	0	0	0	0	0	4	0	0	0	0	0	67	0	0	0	b2d5b155a98e53f9f25ddbace6b46604
D_0__Bacteria	D_1__Firmicutes	D_2__Clostridia	D_3__Clostridiales	D_4__Clostridiaceae 1	D_5__Clostridium sensu stricto 1	NA	0	0	0	0	0	0	0	0	0	69	0	0	0	0	26	0	0	53	0	3	0	0	0	0	0	0	0	0	0	0	3	0	0	0	0	dea8e1e1065d19eed28982f51f086f6a
D_0__Bacteria	D_1__Firmicutes	D_2__Clostridia	D_3__Clostridiales	D_4__Clostridiaceae 1	D_5__Clostridium sensu stricto 1	D_6__Clostridium sp. CL-2	0	0	0	1	0	13	0	0	0	0	0	6	4	0	4	0	0	0	0	0	68	0	2	0	7	0	12	3	0	0	0	0	7	0	0	6824dc6fe577acb6f7b8819a715d768d
D_0__Bacteria	D_1__Firmicutes	D_2__Clostridia	D_3__Clostridiales	D_4__Clostridiaceae 1	D_5__Clostridium sensu stricto 1	NA	119	22	18	40	0	412	282	15	16	0	30	30	15	75	7	0	0	7	330	0	164	107	49	12	313	0	1106	551	13	177	0	208	57	157	262	31d5ab366a86a8a34fd361957c8bb4e9
D_0__Bacteria	D_1__Firmicutes	D_2__Clostridia	D_3__Clostridiales	D_4__Clostridiaceae 1	D_5__Clostridium sensu stricto 1	NA	2	0	0	0	0	0	0	0	0	0	0	0	0	0	0	0	0	0	3	0	21	6	0	0	13	0	0	0	0	0	0	18	2	0	0	a730f4fcd4271cb06398e1f6da239bd2
D_0__Bacteria	D_1__Firmicutes	D_2__Clostridia	D_3__Clostridiales	D_4__Ruminococcaceae	D_5__Butyricicoccus	NA	26	0	4	31	35	4	5	42	88	39	0	13	64	22	10	0	0	28	17	0	28	25	18	105	83	27	17	0	2	10	32	17	8	3	40	a70f4192be62b02fe8414f8159871ab3
D_0__Bacteria	D_1__Firmicutes	D_2__Clostridia	D_3__Clostridiales	D_4__Ruminococcaceae	D_5__Butyricicoccus	NA	17	6	6	4	24	0	19	23	12	0	9	23	18	23	8	0	6	0	6	0	6	0	1	8	2	10	3	3	0	0	0	16	2	3	36	bee0aee141983c0ae263dad978d746ff
D_0__Bacteria	D_1__Firmicutes	D_2__Clostridia	D_3__Clostridiales	D_4__Ruminococcaceae	D_5__Butyricicoccus	D_6__uncultured bacterium	1	0	2	0	13	5	5	11	0	0	4	0	0	3	0	0	0	0	0	0	0	0	0	0	0	0	8	3	0	0	0	0	6	0	0	538469e4a48884aa67344671ab3122ff
D_0__Bacteria	D_1__Firmicutes	D_2__Clostridia	D_3__Clostridiales	D_4__Ruminococcaceae	D_5__Butyricicoccus	D_6__Butyricicoccus pullicaecorum 1.2	24	5	10	8	24	13	28	33	56	29	49	19	10	39	49	40	54	24	19	2	11	25	17	18	37	59	12	26	3	84	21	54	27	20	28	c764a15f29564d2f09f6b625ca14040d
D_0__Bacteria	D_1__Firmicutes	D_2__Clostridia	D_3__Clostridiales	D_4__Ruminococcaceae	D_5__Butyricicoccus	D_6__Butyricicoccus pullicaecorum 1.2	16	45	30	17	39	2	32	39	69	19	37	16	17	18	31	43	46	15	8	4	9	40	16	18	54	44	24	19	37	46	23	67	12	15	10	d8ef12bdf2355c7d5577694a493f0ff2
D_0__Bacteria	D_1__Firmicutes	D_2__Clostridia	D_3__Clostridiales	D_4__Ruminococcaceae	D_5__Ruminococcaceae UCG-005	NA	50	47	16	4	26	7	21	21	46	10	10	47	15	37	10	11	0	12	13	0	28	12	11	17	61	18	34	61	21	10	5	68	16	88	49	8bd4c4f10aa8c01258bbc4155d8c2868
D_0__Bacteria	D_1__Firmicutes	D_2__Clostridia	D_3__Clostridiales	D_4__Ruminococcaceae	D_5__Ruminococcaceae UCG-005	NA	0	0	0	1	1	0	36	2	0	0	9	32	0	76	0	0	0	0	0	0	0	0	2	0	0	0	0	0	0	0	0	0	0	85	82	b48128d84650016b0bd8ba0900bf4416
D_0__Bacteria	D_1__Firmicutes	D_2__Clostridia	D_3__Clostridiales	D_4__Ruminococcaceae	D_5__Ruminococcaceae UCG-005	NA	185	107	157	37	74	28	48	172	19	2	36	93	107	106	85	39	0	14	15	0	33	3	46	28	29	49	73	39	38	33	5	34	13	71	18	c921c79655b2edbf443c7bb33e931731
D_0__Bacteria	D_1__Firmicutes	D_2__Clostridia	D_3__Clostridiales	D_4__Ruminococcaceae	NA	NA	0	0	3	3	0	4	2	2	0	0	19	22	0	5	0	0	0	0	0	0	0	0	0	0	0	0	4	2	0	0	0	0	0	0	6	f0b9fe6980fb903cba71400b6341354b
D_0__Bacteria	D_1__Firmicutes	D_2__Clostridia	D_3__Clostridiales	D_4__Ruminococcaceae	D_5__Ruminococcaceae NK4A214 group	NA	2	13	0	3	20	4	42	30	0	0	58	22	8	24	0	0	0	0	0	0	0	0	2	0	0	0	2	7	2	0	0	0	11	15	27	cd00bde47d3da3bf74086dcdbfb58ce7
D_0__Bacteria	D_1__Firmicutes	D_2__Clostridia	D_3__Clostridiales	D_4__Ruminococcaceae	D_5__Ruminiclostridium 9	D_6__uncultured bacterium	3	3	3	8	4	0	8	8	20	0	0	3	17	8	4	0	0	13	3	0	5	0	4	16	18	3	0	0	2	2	10	45	0	13	9	a9522d2752edb2377b4e6f8da6b5ea5c
D_0__Bacteria	D_1__Firmicutes	D_2__Clostridia	D_3__Clostridiales	D_4__Ruminococcaceae	D_5__Ruminiclostridium 9	NA	0	2	0	11	0	5	0	0	0	0	24	3	0	14	0	0	0	0	0	0	0	0	0	0	0	0	2	0	0	0	0	0	0	9	5	3f5ae7e0a72eb14da2a6d00e33e56937
D_0__Bacteria	D_1__Firmicutes	D_2__Clostridia	D_3__Clostridiales	D_4__Ruminococcaceae	D_5__Ruminiclostridium 9	NA	9	6	5	7	3	0	11	17	2	0	7	16	17	28	8	0	0	2	0	0	5	0	2	3	0	0	3	3	0	0	0	5	0	0	13	a3ed4c2d2c4ca377004a9acca7b02681
D_0__Bacteria	D_1__Firmicutes	D_2__Clostridia	D_3__Clostridiales	D_4__Ruminococcaceae	D_5__Ruminococcaceae UCG-004	D_6__uncultured bacterium	0	13	0	4	4	5	0	34	0	0	12	13	0	16	0	0	0	0	0	0	0	0	0	0	0	0	11	3	0	0	0	0	0	0	2	7c668383cbdb34b71f413ff355f45172
D_0__Bacteria	D_1__Firmicutes	D_2__Clostridia	D_3__Clostridiales	D_4__Ruminococcaceae	D_5__Intestinimonas	NA	2	0	2	8	9	0	3	3	2	0	3	0	7	10	0	2	2	0	0	0	0	3	0	0	0	11	0	0	0	3	2	1	0	0	3	7774f7f188f16f30b6a072ad283d4209
D_0__Bacteria	D_1__Firmicutes	D_2__Clostridia	D_3__Clostridiales	D_4__Ruminococcaceae	D_5__GCA-900066225	D_6__uncultured bacterium	0	7	2	0	5	6	0	3	0	0	0	8	11	33	4	0	0	0	0	0	0	0	0	0	0	0	3	2	0	0	0	0	4	11	12	0d2ed0b2913e4e953a904dfbdd03a934
D_0__Bacteria	D_1__Firmicutes	D_2__Clostridia	D_3__Clostridiales	NA	NA	NA	11	16	0	0	4	2	2	9	0	0	0	1	9	0	0	7	0	0	0	0	2	0	0	1	0	0	7	0	3	0	0	0	2	0	2	f1023c19ea0a202c58956c24bece2022
D_0__Bacteria	D_1__Firmicutes	D_2__Clostridia	D_3__Clostridiales	D_4__Ruminococcaceae	NA	NA	0	0	0	12	26	8	8	4	0	0	6	3	48	52	0	5	0	0	0	0	0	0	5	5	0	0	13	22	1	0	4	0	4	20	4	dce51dc0ffac54a89afed84de09feb27
D_0__Bacteria	D_1__Firmicutes	D_2__Clostridia	D_3__Clostridiales	D_4__Ruminococcaceae	D_5__Negativibacillus	D_6__uncultured bacterium	0	3	0	5	10	0	10	69	0	0	9	23	0	20	0	0	0	0	0	0	0	0	2	0	0	0	0	0	0	0	0	0	0	2	104	391114b46bc310ebd65222345429395b
D_0__Bacteria	D_1__Firmicutes	D_2__Clostridia	D_3__Clostridiales	D_4__Ruminococcaceae	D_5__Negativibacillus	NA	111	184	30	122	113	30	55	160	18	0	41	199	144	372	61	3	0	12	8	0	32	0	13	16	0	13	49	59	34	31	0	51	15	42	423	1ec76dbf6deced6756281d647141a7de
D_0__Bacteria	D_1__Firmicutes	D_2__Clostridia	D_3__Clostridiales	D_4__Ruminococcaceae	D_5__uncultured	D_6__human gut metagenome	46	13	4	11	20	5	15	26	2	13	9	9	10	22	3	2	8	1	13	0	27	17	4	0	21	12	6	9	0	12	7	8	0	10	13	44245a0a028079f4b93a6f058d23c348
D_0__Bacteria	D_1__Firmicutes	D_2__Clostridia	D_3__Clostridiales	D_4__Ruminococcaceae	D_5__Phocea	D_6__uncultured bacterium	0	0	0	0	4	0	2	14	0	0	5	12	0	7	0	0	0	0	0	0	0	0	0	0	0	0	0	3	0	0	0	0	0	3	6	cd1771af6b11f37d7d28117aa1ae2b02
D_0__Bacteria	D_1__Firmicutes	D_2__Clostridia	D_3__Clostridiales	D_4__Ruminococcaceae	D_5__[Eubacterium] coprostanoligenes group	D_6__uncultured bacterium	0	0	0	0	0	4	0	0	0	0	19	23	0	69	0	0	0	0	0	0	0	0	0	0	0	0	0	23	0	0	0	0	0	7	46	d6f7a8dbe9157a05ed18bd29db4b13e1
D_0__Bacteria	D_1__Firmicutes	D_2__Clostridia	D_3__Clostridiales	D_4__Ruminococcaceae	D_5__Faecalibacterium	D_6__uncultured bacterium	67	0	9	0	0	0	0	0	8	0	0	0	5	0	0	0	0	0	31	0	0	0	0	0	0	0	0	0	0	0	0	3	0	0	0	9f3dc4485cb5839bbe52e66a23b6fa2f
D_0__Bacteria	D_1__Firmicutes	D_2__Clostridia	D_3__Clostridiales	D_4__Ruminococcaceae	D_5__Faecalibacterium	NA	436	289	559	176	691	61	472	598	648	1529	139	867	656	325	618	230	2054	602	476	0	493	69	356	605	1398	1809	82	58	191	282	1391	1150	260	382	913	04d34c2af12c10d8dd3cc067e23f8863
D_0__Bacteria	D_1__Firmicutes	D_2__Clostridia	D_3__Clostridiales	D_4__Ruminococcaceae	D_5__Fournierella	NA	46	40	98	21	50	10	18	40	79	46	31	36	41	39	89	52	175	40	62	0	45	83	100	56	95	100	14	7	21	76	63	80	29	8	21	ca25eaafd35515e84db7e41d08aebc03
D_0__Bacteria	D_1__Firmicutes	D_2__Clostridia	D_3__Clostridiales	D_4__Ruminococcaceae	D_5__Anaerofilum	D_6__uncultured bacterium	3	0	0	2	0	3	5	0	0	0	0	0	5	0	0	0	0	0	0	0	0	0	0	0	0	0	26	5	0	0	0	0	0	4	9	0dd191f3c6c9317bfcf9f3a3626268d1
D_0__Bacteria	D_1__Firmicutes	D_2__Clostridia	D_3__Clostridiales	D_4__Ruminococcaceae	D_5__Anaerofilum	D_6__uncultured bacterium	14	8	51	26	36	21	10	52	52	33	4	26	39	16	51	27	35	11	26	0	75	104	22	19	343	50	58	100	4	121	35	48	39	56	4	5a0d68dc6e1ffb2efa3087a99327a2bf
D_0__Bacteria	D_1__Firmicutes	D_2__Clostridia	D_3__Clostridiales	D_4__Ruminococcaceae	D_5__Anaerofilum	D_6__uncultured bacterium	0	0	0	0	0	0	0	0	77	6	0	0	6	0	0	0	0	4	3	0	0	0	0	14	23	0	0	0	0	0	0	2	0	0	2	05d7f3072b0f0f16e02c5e1d8dbd6303
D_0__Bacteria	D_1__Firmicutes	D_2__Negativicutes	D_3__Selenomonadales	D_4__Acidaminococcaceae	D_5__Phascolarctobacterium	NA	0	146	61	17	0	0	223	0	87	0	127	0	0	170	98	0	0	384	0	48	0	0	247	91	0	0	22	262	209	0	0	179	0	25	175	1de3b9e6d304cc68bca40a252829985c
D_0__Bacteria	D_1__Firmicutes	D_2__Negativicutes	D_3__Selenomonadales	D_4__Acidaminococcaceae	D_5__Phascolarctobacterium	NA	0	0	0	0	0	215	234	0	0	0	591	0	0	437	0	0	0	0	0	0	0	0	179	0	0	0	0	0	0	0	0	0	22	365	0	5ebc65070b8b9be3556cef17a74b6738
D_0__Bacteria	D_1__Firmicutes	D_2__Negativicutes	D_3__Selenomonadales	D_4__Acidaminococcaceae	D_5__Phascolarctobacterium	D_6__Phascolarctobacterium sp. canine oral taxon 149	0	1	4	1	4	1	0	6	1	0	0	0	7	0	1	2	0	1	1	0	4	0	0	12	1	6	1	0	1	0	0	3	0	0	0	33a63c59930f540d54387e6d1bea9a11
D_0__Bacteria	D_1__Firmicutes	D_2__Negativicutes	D_3__Selenomonadales	D_4__Acidaminococcaceae	D_5__Phascolarctobacterium	D_6__Phascolarctobacterium sp. canine oral taxon 149	767	734	638	641	1478	242	811	1182	851	1042	567	1139	1130	292	1568	120	1814	497	403	14	1052	554	707	2524	1227	1107	696	177	176	1110	818	1172	853	379	725	22e287615fa702c3f195df5f243c8d03
D_0__Bacteria	D_1__Firmicutes	D_2__Negativicutes	D_3__Selenomonadales	D_4__Acidaminococcaceae	D_5__Phascolarctobacterium	D_6__Phascolarctobacterium sp. canine oral taxon 149	0	6	5	7	0	1	0	8	8	0	3	1	2	2	11	2	8	0	0	0	6	1	0	18	2	7	5	0	2	1	0	1	1	1	2	ed51a7e2116e852637e365b68fd101b0
D_0__Bacteria	D_1__Firmicutes	D_2__Negativicutes	D_3__Selenomonadales	D_4__Acidaminococcaceae	D_5__Phascolarctobacterium	D_6__Phascolarctobacterium sp. canine oral taxon 149	3	0	0	0	1	0	3	0	4	12	0	3	0	0	0	0	0	0	1	0	0	4	4	0	6	0	0	0	0	5	0	0	5	0	6	760cd94cbab5f71790cf8308947adb91
D_0__Bacteria	D_1__Firmicutes	D_2__Negativicutes	D_3__Selenomonadales	D_4__Veillonellaceae	D_5__Megasphaera	NA	0	0	0	0	0	0	0	0	0	0	20	0	0	0	0	494	0	0	0	0	0	14	80	0	0	0	0	0	0	0	0	0	7	0	0	70d1622fbb37b1a7de863284fb83e241
D_0__Bacteria	D_1__Firmicutes	D_2__Negativicutes	D_3__Selenomonadales	D_4__Veillonellaceae	D_5__Megasphaera	D_6__Megasphaera elsdenii	0	0	0	0	0	0	0	0	0	0	0	0	0	0	0	80	0	0	0	0	0	4	0	0	0	0	0	0	0	0	0	0	0	0	0	90fb51e1a56241ae033e5c1806939f24
D_0__Bacteria	D_1__Firmicutes	D_2__Negativicutes	D_3__Selenomonadales	D_4__Veillonellaceae	D_5__Veillonella	D_6__Veillonella magna	0	584	60	273	94	0	0	0	0	0	19	2	0	0	0	2940	0	0	0	0	0	55	526	0	0	0	0	0	496	1025	0	0	0	0	0	7b4c2dcb8f62a42978e7164a59a23226
D_0__Bacteria	D_1__Firmicutes	D_2__Negativicutes	D_3__Selenomonadales	D_4__Veillonellaceae	D_5__Veillonella	D_6__Veillonella magna	0	96	4	14	14	0	0	0	0	0	10	0	0	0	0	313	0	0	0	0	0	12	53	0	0	0	0	0	73	103	0	0	0	0	0	dad5521a5dd8d25f2b7e28a6a496f8ac
D_0__Bacteria	D_1__Firmicutes	D_2__Negativicutes	D_3__Selenomonadales	D_4__Veillonellaceae	D_5__Allisonella	D_6__uncultured bacterium	0	22	0	4	6	0	2	0	0	0	13	3	0	2	0	1	0	0	0	0	0	4	5	0	0	0	0	0	7	2	0	0	2	0	11	e87d7989b40e11bbf1677f9eecad4358
D_0__Bacteria	D_1__Firmicutes	D_2__Negativicutes	D_3__Selenomonadales	D_4__Veillonellaceae	D_5__Allisonella	D_6__uncultured bacterium	0	5	0	2	10	0	13	4	0	0	4	6	0	8	0	4	0	0	0	0	0	0	1	0	0	0	0	0	1	3	0	0	2	2	9	8e40209ea3d79a5d9f2cd7cb1e6ff203
D_0__Bacteria	D_1__Firmicutes	D_2__Negativicutes	D_3__Selenomonadales	D_4__Veillonellaceae	D_5__Anaerovibrio	D_6__Anaerovibrio sp. 765	0	159	28	5	0	6	97	34	0	0	21	5	0	0	0	19	0	0	0	0	0	0	39	0	0	0	4	5	112	0	0	0	19	3	4	2a280b5638d3767714a2621bb006b485
D_0__Bacteria	D_1__Firmicutes	D_2__Negativicutes	D_3__Selenomonadales	D_4__Veillonellaceae	D_5__Megamonas	D_6__uncultured bacterium	0	0	0	65	0	26	0	0	0	0	188	16	0	154	0	0	0	0	0	0	0	0	14	0	0	0	5	115	0	0	0	0	31	13	0	1e7b44bf5f202e37ab5fd477e42dd2b1
D_0__Bacteria	D_1__Firmicutes	D_2__Negativicutes	D_3__Selenomonadales	D_4__Veillonellaceae	D_5__Megamonas	D_6__uncultured bacterium	0	0	0	0	0	0	18	0	0	0	0	23	0	18	0	0	0	0	0	0	0	0	3	0	0	0	0	0	0	0	0	0	0	0	32	9b7037dc1a0adefe10344aa1d70156f8
D_0__Bacteria	D_1__Firmicutes	D_2__Negativicutes	D_3__Selenomonadales	D_4__Veillonellaceae	D_5__Megamonas	NA	0	0	0	0	0	0	0	0	0	0	0	0	0	0	0	0	0	0	0	613	0	0	0	0	0	0	0	0	0	0	0	0	0	0	3	c80b3d1adcf8ab54b1b218f44967ca20
D_0__Bacteria	D_1__Firmicutes	D_2__Negativicutes	D_3__Selenomonadales	D_4__Veillonellaceae	D_5__Megamonas	D_6__uncultured organism	930	210	306	75	18	9	12	153	1429	2211	382	58	204	117	1437	235	4234	637	192	1240	27	293	1017	484	140	952	51	22	36	594	1526	1930	660	105	0	f68d9b7a447905f340b84e1f3328bbd4
D_0__Bacteria	D_1__Firmicutes	D_2__Negativicutes	D_3__Selenomonadales	D_4__Veillonellaceae	D_5__Megamonas	D_6__uncultured organism	3	0	0	0	0	0	0	0	14	0	0	0	0	0	8	0	6	0	1	5	0	0	9	1	0	3	0	0	0	1	0	6	3	0	0	7a653051f855dce79ea9a4d5b6b51622
D_0__Bacteria	D_1__Firmicutes	D_2__Negativicutes	D_3__Selenomonadales	D_4__Veillonellaceae	D_5__Megamonas	D_6__uncultured organism	0	0	0	0	0	0	0	0	5	0	0	1	0	0	10	0	8	0	0	0	0	0	1	3	0	5	0	0	0	0	0	17	2	0	0	518714b5b7251db85423c12e2b093698
D_0__Bacteria	D_1__Firmicutes	D_2__Negativicutes	D_3__Selenomonadales	D_4__Veillonellaceae	D_5__Megamonas	NA	5	0	0	0	0	0	0	0	7	5	0	0	0	0	0	0	13	0	0	8	0	1	2	0	0	0	0	0	0	4	3	4	0	0	0	c2fd8905f97ccb02ba9e1dfc0ae42de8
D_0__Bacteria	D_1__Firmicutes	D_2__Clostridia	D_3__Clostridiales	D_4__Peptococcaceae	D_5__Peptococcus	D_6__uncultured bacterium	0	0	0	0	22	3	2	0	9	0	2	3	0	4	0	5	0	28	0	0	0	0	3	16	0	0	24	0	0	0	0	22	0	4	0	0db6d654c37d7f1ba9137ccd68bffd93
D_0__Bacteria	D_1__Firmicutes	D_2__Clostridia	D_3__Clostridiales	D_4__Peptococcaceae	D_5__Peptococcus	D_6__uncultured bacterium	199	110	14	0	0	0	1	60	153	0	9	0	0	0	300	0	0	108	6	0	0	0	0	284	0	0	0	0	7	0	0	247	42	52	92	bef1abd8baa7f13c2645c6e68d37fc92
D_0__Bacteria	D_1__Firmicutes	D_2__Clostridia	D_3__Clostridiales	D_4__Peptococcaceae	D_5__Peptococcus	D_6__uncultured bacterium	0	49	29	108	231	80	146	108	0	0	257	176	251	158	0	42	218	0	0	0	81	206	66	0	83	102	82	99	40	171	171	0	68	0	0	4b0ceb137e7ede95fc500265d5343a8b
D_0__Bacteria	D_1__Firmicutes	D_2__Clostridia	D_3__Clostridiales	D_4__Peptococcaceae	D_5__Peptococcus	D_6__uncultured bacterium	0	0	0	0	0	0	0	0	0	0	0	0	0	0	0	0	0	0	0	0	0	0	0	0	0	0	0	0	0	0	0	0	0	70	52	e71c803f1bafe2c7b9ebc2df837c0dd6
D_0__Bacteria	D_1__Firmicutes	D_2__Clostridia	D_3__Clostridiales	D_4__Eubacteriaceae	D_5__uncultured bacterium	D_6__uncultured bacterium	0	54	0	28	4	47	15	50	0	0	40	5	0	42	0	2	0	0	0	0	0	16	5	0	0	0	14	0	29	36	0	0	2	9	23	f4ffa870d28f2a815e646d337cedd370
D_0__Bacteria	D_1__Firmicutes	D_2__Clostridia	D_3__Clostridiales	D_4__Family XIII	D_5__[Eubacterium] brachy group	D_6__uncultured bacterium	107	74	33	57	36	28	21	65	3	0	76	61	6	182	20	6	0	0	2	0	15	134	15	0	0	0	44	38	35	120	0	20	64	39	77	f34bd8283f52d7dc13ebc744edcebcd9
D_0__Bacteria	D_1__Firmicutes	D_2__Clostridia	D_3__Clostridiales	D_4__Family XIII	D_5__[Eubacterium] nodatum group	D_6__uncultured bacterium	0	39	2	21	0	18	14	0	0	0	6	31	0	4	0	0	0	0	0	0	0	0	8	0	0	0	22	27	6	0	0	0	0	8	124	3410bf04af24e48f0dea31d092ff6cc4
D_0__Bacteria	D_1__Firmicutes	D_2__Clostridia	D_3__Clostridiales	D_4__Family XIII	D_5__[Eubacterium] nodatum group	D_6__uncultured bacterium	0	25	0	0	0	12	9	0	0	0	21	15	0	267	0	0	0	0	0	0	0	0	0	0	0	0	18	0	10	0	0	0	10	6	4	d6f76d7d43fc2bca6fdb1bc2e0ca07fd
D_0__Bacteria	D_1__Firmicutes	D_2__Clostridia	D_3__Clostridiales	D_4__Family XIII	D_5__[Eubacterium] nodatum group	D_6__uncultured organism	0	2	0	13	0	3	0	5	0	0	0	3	0	11	0	3	0	0	0	0	0	0	0	0	0	0	8	6	2	0	0	0	0	0	14	df681bad94ffdb8cfec3b5e1a0db331b
D_0__Bacteria	D_1__Firmicutes	D_2__Clostridia	D_3__Clostridiales	D_4__Family XIII	D_5__Family XIII AD3011 group	NA	0	0	0	0	0	0	0	5	0	0	6	12	0	24	0	0	0	0	0	0	0	0	0	0	0	0	0	0	0	0	0	0	2	0	8	0d16c45a0489f5c2e52d5972f04519df
D_0__Bacteria	D_1__Firmicutes	D_2__Clostridia	D_3__Clostridiales	D_4__Peptostreptococcaceae	D_5__Peptostreptococcus	NA	0	292	15	310	43	326	41	849	0	0	183	14	0	46	0	223	0	0	0	0	0	0	0	0	0	0	34	160	85	0	0	0	0	6	29	95d2d1d7ee36a723ab50feb1e600bdc2
D_0__Bacteria	D_1__Firmicutes	D_2__Clostridia	D_3__Clostridiales	D_4__Peptostreptococcaceae	D_5__Terrisporobacter	NA	0	0	0	30	0	32	27	0	0	0	3	4	0	9	5	0	0	0	7	2	27	0	0	0	24	0	67	33	0	8	0	0	3	23	5	dd2d191fe29f044fe1b02af86e55572a
D_0__Bacteria	D_1__Firmicutes	D_2__Clostridia	D_3__Clostridiales	D_4__Peptostreptococcaceae	D_5__Peptoclostridium	D_6__uncultured bacterium	2000	671	1480	427	882	336	351	1146	557	649	591	545	503	629	1002	336	282	562	751	583	1159	752	289	724	713	1101	422	283	483	657	713	689	516	259	937	eab12ce3a8d7104e75d2361ebbb2dca2
D_0__Bacteria	D_1__Firmicutes	D_2__Clostridia	D_3__Clostridiales	D_4__Peptostreptococcaceae	D_5__Peptoclostridium	D_6__uncultured bacterium	5	2	7	0	3	1	0	0	2	0	0	3	0	0	2	0	1	0	0	0	3	2	0	3	2	10	0	0	0	0	0	0	3	0	4	701dd96935575ddd8f034a4a3f02f789
D_0__Bacteria	D_1__Firmicutes	D_2__Clostridia	D_3__Clostridiales	D_4__Peptostreptococcaceae	D_5__Romboutsia	NA	153	43	17	51	150	200	74	74	2	0	17	24	14	49	60	0	0	0	0	12	894	35	7	98	812	0	487	206	8	118	0	151	52	95	107	ae92751ce0103cf1fe77dd7f219da00c
D_0__Bacteria	D_1__Firmicutes	D_2__Clostridia	D_3__Clostridiales	D_4__Peptostreptococcaceae	D_5__Romboutsia	NA	41	21	141	77	0	377	121	5	7	0	12	20	34	19	335	0	0	30	122	76	432	15	85	167	436	0	394	71	48	114	0	118	59	168	45	e03a2cdd0bb51190a95d1133f3a8338c
D_0__Bacteria	D_1__Firmicutes	D_2__Clostridia	D_3__Clostridiales	D_4__Peptostreptococcaceae	NA	NA	77	0	23	0	10	0	0	6	71	5	0	0	0	9	30	0	22	6	172	0	25	0	9	14	0	18	0	0	0	0	0	0	0	10	0	f7b4bae74c0a130c0177b44f94ba3a10
D_0__Bacteria	D_1__Tenericutes	D_2__Mollicutes	D_3__Mycoplasmatales	D_4__Mycoplasmataceae	D_5__Mycoplasma	D_6__Mycoplasma alvi ATCC 29626	3	0	0	3	0	0	0	0	21	0	0	0	0	0	0	0	4	72	318	0	14	0	0	3	6	0	0	0	0	3	0	97	8	0	0	d400a3fac8878bfa1e65bfcb7e988906
D_0__Bacteria	D_1__Tenericutes	D_2__Mollicutes	D_3__Anaeroplasmatales	D_4__Anaeroplasmataceae	D_5__Anaeroplasma	D_6__gut metagenome	80	84	39	48	99	8	25	27	38	52	22	39	44	23	4	4	2	29	54	0	221	199	29	20	98	278	5	16	12	30	27	34	193	76	55	740507332efdcb664979981e912c9f42
D_0__Bacteria	D_1__Tenericutes	D_2__Mollicutes	D_3__Anaeroplasmatales	D_4__Anaeroplasmataceae	D_5__Anaeroplasma	D_6__gut metagenome	63	11	4	5	4	0	0	1	25	0	0	70	30	0	0	0	0	3	177	0	66	38	12	5	19	63	0	0	0	25	0	21	0	0	50	c54e425e60f09d0916a642f0ad953e0d
D_0__Bacteria	D_1__Firmicutes	D_2__Erysipelotrichia	D_3__Erysipelotrichales	D_4__Erysipelotrichaceae	D_5__Solobacterium	D_6__uncultured bacterium	0	0	0	0	0	0	0	0	0	0	0	0	0	0	0	0	0	0	0	0	0	63	0	0	0	0	0	0	0	0	0	0	0	0	0	e2d21edaa17b61ea808f594613ab97ea
D_0__Bacteria	D_1__Firmicutes	D_2__Erysipelotrichia	D_3__Erysipelotrichales	D_4__Erysipelotrichaceae	D_5__Erysipelotrichaceae UCG-004	D_6__gut metagenome	25	120	27	53	72	26	44	73	4	0	77	203	61	202	11	13	0	9	0	0	11	26	44	8	11	0	37	20	7	16	0	14	54	39	125	d880fae577485d58f0e81c60af5a0025
D_0__Bacteria	D_1__Firmicutes	D_2__Erysipelotrichia	D_3__Erysipelotrichales	D_4__Erysipelotrichaceae	D_5__Erysipelotrichaceae UCG-004	D_6__gut metagenome	0	93	0	0	0	1	2	0	0	0	22	12	0	10	0	0	0	0	0	0	0	0	5	0	0	0	0	0	0	0	0	0	12	0	1	5adb8fa07b8493084b539473aa9da99b
D_0__Bacteria	D_1__Firmicutes	D_2__Erysipelotrichia	D_3__Erysipelotrichales	D_4__Erysipelotrichaceae	D_5__uncultured	D_6__uncultured bacterium	203	66	70	31	108	21	57	58	71	58	25	74	61	55	68	65	92	50	32	0	34	69	74	85	62	69	61	24	29	70	48	98	47	85	74	78da05e91bfca75b7c91d3c3d1acce77
D_0__Bacteria	D_1__Firmicutes	D_2__Erysipelotrichia	D_3__Erysipelotrichales	D_4__Erysipelotrichaceae	D_5__uncultured	D_6__uncultured bacterium	37	0	0	0	33	0	26	16	0	0	0	14	4	17	0	0	0	0	3	0	0	0	0	0	0	0	0	0	0	0	0	0	0	14	73	ab90f1a29fcd758697d87790959bca8c
D_0__Bacteria	D_1__Firmicutes	D_2__Erysipelotrichia	D_3__Erysipelotrichales	D_4__Erysipelotrichaceae	D_5__uncultured	D_6__uncultured bacterium	7	2	5	5	6	6	7	4	0	0	7	4	0	15	0	0	0	0	0	0	7	0	3	0	0	0	7	5	0	0	0	0	0	11	6	1665582290f4361180a72e98b8dee889
D_0__Bacteria	D_1__Firmicutes	D_2__Erysipelotrichia	D_3__Erysipelotrichales	D_4__Erysipelotrichaceae	D_5__Erysipelotrichaceae UCG-010	D_6__uncultured bacterium	16	3	2	0	13	0	19	20	6	14	2	2	14	9	6	0	4	0	3	0	11	2	0	0	36	17	0	0	0	0	3	9	0	17	8	845252b0c2bd900fcaaf4e62d7b1a361
D_0__Bacteria	D_1__Firmicutes	D_2__Erysipelotrichia	D_3__Erysipelotrichales	D_4__Erysipelotrichaceae	D_5__uncultured	D_6__uncultured Allobaculum sp.	0	105	20	123	63	61	238	158	0	0	187	90	0	284	0	397	0	0	0	0	0	45	8	0	0	0	104	118	297	5	0	0	102	8	457	5d70e86f184a276838dfd4156050959c
D_0__Bacteria	D_1__Firmicutes	D_2__Erysipelotrichia	D_3__Erysipelotrichales	D_4__Erysipelotrichaceae	D_5__Allobaculum	D_6__uncultured bacterium	0	99	3	0	0	0	7	4	0	0	7	0	0	9	0	0	0	0	0	0	0	5	0	0	0	0	124	194	3	0	0	0	4	0	0	49987d869848cefdacd3a8717b9baecc
D_0__Bacteria	D_1__Firmicutes	D_2__Erysipelotrichia	D_3__Erysipelotrichales	D_4__Erysipelotrichaceae	D_5__uncultured	D_6__uncultured bacterium	0	167	10	19	42	228	476	411	0	0	130	156	0	298	0	33	0	0	0	0	0	0	6	0	0	0	179	135	136	0	0	0	90	34	185	f1e2a30d54346445e7bb38fcb9bfc46e
D_0__Bacteria	D_1__Firmicutes	D_2__Erysipelotrichia	D_3__Erysipelotrichales	D_4__Erysipelotrichaceae	D_5__Allobaculum	D_6__uncultured bacterium	0	0	0	0	0	0	0	0	0	0	0	3	0	0	0	0	0	0	0	0	0	65	0	0	0	0	0	0	0	16	0	0	0	0	2	1e59450c5bf2f295e2332d9ba02a9085
D_0__Bacteria	D_1__Firmicutes	D_2__Erysipelotrichia	D_3__Erysipelotrichales	D_4__Erysipelotrichaceae	D_5__Allobaculum	D_6__uncultured bacterium	0	668	44	599	48	485	124	26	0	0	15	23	0	41	0	24	0	0	0	0	0	197	0	0	0	0	981	586	19	0	0	0	106	44	66	059e004695f0fdd321ce861a9c7b75cd
D_0__Bacteria	D_1__Firmicutes	D_2__Erysipelotrichia	D_3__Erysipelotrichales	D_4__Erysipelotrichaceae	D_5__Allobaculum	D_6__uncultured bacterium	0	56	2	104	5	48	26	0	0	0	8	30	0	0	0	4	0	0	0	0	0	0	3	0	0	0	25	10	3	0	0	0	0	2	38	615c97f934829a0d23929e8e5b490126
D_0__Bacteria	D_1__Firmicutes	D_2__Erysipelotrichia	D_3__Erysipelotrichales	D_4__Erysipelotrichaceae	D_5__Allobaculum	D_6__uncultured bacterium	0	15	6	144	9	30	18	0	0	0	5	7	0	25	0	7	0	0	0	0	0	0	4	0	0	0	76	50	2	0	0	0	8	1	7	c1aa500b6df34875e929f32d7f20afbf
D_0__Bacteria	D_1__Firmicutes	D_2__Erysipelotrichia	D_3__Erysipelotrichales	D_4__Erysipelotrichaceae	D_5__Allobaculum	D_6__uncultured bacterium	0	40	0	0	15	1	9	27	0	0	0	0	0	0	0	4	0	0	0	0	0	2	0	0	0	0	0	0	175	0	0	0	0	0	12	83a09355bc66e2f9ea9fd3b49074ace4
D_0__Bacteria	D_1__Firmicutes	D_2__Erysipelotrichia	D_3__Erysipelotrichales	D_4__Erysipelotrichaceae	D_5__Allobaculum	D_6__uncultured bacterium	0	18	4	0	38	0	1	18	0	0	0	0	0	0	0	3	0	0	0	0	0	0	0	0	0	0	0	0	112	0	0	0	0	0	0	d8f3becd73ae6ef7f6612524bb920ae9
D_0__Bacteria	D_1__Firmicutes	D_2__Erysipelotrichia	D_3__Erysipelotrichales	D_4__Erysipelotrichaceae	D_5__Allobaculum	D_6__uncultured bacterium	0	236	7	58	43	308	179	277	0	0	294	35	0	1059	0	8	0	0	0	0	0	2	31	0	0	0	693	893	325	0	0	0	189	41	124	2b2f51930f63e778adc014431d4345cd
D_0__Bacteria	D_1__Firmicutes	D_2__Erysipelotrichia	D_3__Erysipelotrichales	D_4__Erysipelotrichaceae	D_5__Dubosiella	D_6__uncultured bacterium	0	338	86	735	27	7	0	5	0	0	65	67	0	0	0	413	0	0	0	0	0	70	31	0	0	0	9	395	266	489	0	0	2	0	1575	d83e7750666c0449217123860badcb9a
D_0__Bacteria	D_1__Firmicutes	D_2__Erysipelotrichia	D_3__Erysipelotrichales	D_4__Erysipelotrichaceae	D_5__Dubosiella	D_6__uncultured bacterium	0	0	0	0	0	0	0	2	0	0	0	0	0	0	0	0	0	0	0	0	0	356	0	0	0	0	1	0	0	0	0	0	0	0	0	f7f17ea9907360b1c2b42dc51dd7f082
D_0__Bacteria	D_1__Firmicutes	D_2__Erysipelotrichia	D_3__Erysipelotrichales	D_4__Erysipelotrichaceae	D_5__Allobaculum	D_6__Allobaculum stercoricanis DSM 13633	339	66	232	5	103	9	10	21	615	187	151	44	196	18	906	52	256	204	84	0	123	361	138	270	581	75	151	12	34	555	275	585	217	37	25	c9cdfe7e464cfa990c0f0afad12aaeb1
D_0__Bacteria	D_1__Firmicutes	D_2__Erysipelotrichia	D_3__Erysipelotrichales	D_4__Erysipelotrichaceae	D_5__Faecalibaculum	D_6__uncultured bacterium	0	23	0	175	8	46	10	17	0	0	19	33	0	75	0	11	0	0	0	0	0	0	3	0	0	0	177	58	19	0	0	0	14	3	2	389fbcd230e513db0374cd11bb83221a
D_0__Bacteria	D_1__Firmicutes	D_2__Erysipelotrichia	D_3__Erysipelotrichales	D_4__Erysipelotrichaceae	D_5__uncultured	D_6__uncultured bacterium	0	0	0	0	0	46	161	6	0	0	574	3	0	17	0	0	0	0	0	0	0	0	0	0	0	0	1448	7	0	0	0	0	103	331	14	9ed3463418584672f86daf34370fcdb4
D_0__Bacteria	D_1__Firmicutes	D_2__Erysipelotrichia	D_3__Erysipelotrichales	D_4__Erysipelotrichaceae	D_5__uncultured	D_6__uncultured bacterium	0	0	0	0	0	18	35	4	0	0	390	0	0	6	0	0	0	0	0	0	0	0	0	0	0	0	653	2	0	0	0	0	61	104	2	4d54b709a33d3cf3ef0de66843203ffb
D_0__Bacteria	D_1__Firmicutes	D_2__Erysipelotrichia	D_3__Erysipelotrichales	D_4__Erysipelotrichaceae	D_5__Ileibacterium	D_6__Erysipelotrichaceae bacterium NYU-BL-F16	0	71	0	0	134	1189	382	1396	0	0	113	22	0	427	0	0	0	0	0	0	0	0	0	0	0	0	164	8	30	0	0	0	7	32	68	5a81894d2a69916670d029931b7a5750
D_0__Bacteria	D_1__Firmicutes	D_2__Erysipelotrichia	D_3__Erysipelotrichales	D_4__Erysipelotrichaceae	D_5__Dubosiella	D_6__Dubosiella newyorkensis	0	26	0	22	44	669	399	905	0	0	5	0	0	75	0	0	0	0	0	0	0	0	0	0	0	0	56	327	82	0	0	0	29	9	90	2f15e19640cb91e712a34d2ffbb9b73e
D_0__Bacteria	D_1__Firmicutes	D_2__Erysipelotrichia	D_3__Erysipelotrichales	D_4__Erysipelotrichaceae	D_5__Faecalitalea	D_6__[Eubacterium] dolichum	0	0	0	0	0	0	0	0	0	2	0	0	0	0	0	0	0	0	3	156	0	0	0	0	2	4	0	0	0	0	0	0	0	0	0	70ae38971524476241142126b4a41f9c
D_0__Bacteria	D_1__Firmicutes	D_2__Erysipelotrichia	D_3__Erysipelotrichales	D_4__Erysipelotrichaceae	D_5__Holdemanella	NA	176	25	54	31	175	7	55	88	168	161	94	173	144	73	189	106	102	116	54	0	62	99	63	13	146	63	13	5	18	170	112	182	63	7	66	47cb811eb8820c6a0a68645577240ba1
D_0__Bacteria	D_1__Firmicutes	D_2__Erysipelotrichia	D_3__Erysipelotrichales	D_4__Erysipelotrichaceae	D_5__Holdemanella	NA	0	0	0	0	0	0	0	0	0	0	0	0	0	0	0	0	0	40	0	0	0	0	0	70	0	0	0	0	0	0	0	0	0	0	0	8508596a1ce67d74e3b10b302da336af
D_0__Bacteria	D_1__Firmicutes	D_2__Erysipelotrichia	D_3__Erysipelotrichales	D_4__Erysipelotrichaceae	D_5__Erysipelatoclostridium	NA	227	0	10	85	53	19	7	24	26	56	0	158	41	45	18	5	12	3	66	0	87	17	5	21	34	69	0	12	2	17	24	11	2	36	71	c846a375f249411110c9ed3669472b62
D_0__Bacteria	D_1__Firmicutes	D_2__Erysipelotrichia	D_3__Erysipelotrichales	D_4__Erysipelotrichaceae	D_5__Erysipelotrichaceae UCG-003	NA	9	0	23	13	16	4	0	7	14	74	0	10	72	2	11	0	25	8	47	0	48	14	39	7	97	65	0	2	0	74	17	6	8	0	0	924b48cf897bb4394fda7e027a079c54
D_0__Bacteria	D_1__Firmicutes	D_2__Erysipelotrichia	D_3__Erysipelotrichales	D_4__Erysipelotrichaceae	D_5__Erysipelatoclostridium	D_6__uncultured organism	41	0	8	100	41	0	7	8	53	50	0	4	28	3	26	19	27	25	164	0	103	34	5	28	302	6	18	2	0	22	10	75	6	15	0	98238cfa36cdc70614402e117028d844
D_0__Bacteria	D_1__Firmicutes	D_2__Erysipelotrichia	D_3__Erysipelotrichales	D_4__Erysipelotrichaceae	D_5__Catenibacterium	NA	12	2	0	0	0	0	0	0	14	0	2	5	20	0	13	0	0	0	0	0	0	0	17	2	0	0	0	0	0	0	0	15	10	0	0	25a299b2b05b88690190287faa3967d9
D_0__Bacteria	D_1__Firmicutes	D_2__Erysipelotrichia	D_3__Erysipelotrichales	D_4__Erysipelotrichaceae	D_5__Catenibacterium	NA	71	7	185	0	0	0	0	0	157	150	24	28	30	0	74	4	266	189	98	0	39	22	75	118	26	508	0	0	0	38	183	195	37	0	0	5f91afbbcb124c2427fecac4f146e685
D_0__Bacteria	D_1__Firmicutes	D_2__Erysipelotrichia	D_3__Erysipelotrichales	D_4__Erysipelotrichaceae	D_5__Candidatus Stoquefichus	D_6__uncultured bacterium	15	0	24	2	8	0	11	11	0	0	0	11	3	6	0	4	0	0	7	0	9	3	0	4	3	9	3	0	0	4	0	0	2	7	9	293d5cad7d8afe92e8d57675e4772a7a
D_0__Bacteria	D_1__Firmicutes	D_2__Erysipelotrichia	D_3__Erysipelotrichales	D_4__Erysipelotrichaceae	D_5__Turicibacter	NA	160	18	19	68	113	116	181	69	16	0	29	35	2	9	9	0	0	2	145	7	267	11	68	53	706	31	333	257	0	157	0	205	214	171	150	3176bdbb073fa98ebe5d318e362757a6
D_0__Bacteria	D_1__Firmicutes	D_2__Erysipelotrichia	D_3__Erysipelotrichales	D_4__Erysipelotrichaceae	D_5__Turicibacter	NA	0	0	13	0	0	22	0	0	0	0	1	0	0	0	0	0	0	0	0	302	13	0	0	0	0	0	25	0	0	0	0	0	0	0	0	aa868c74b1bfaf8851627f0d31efd757
D_0__Bacteria	D_1__Firmicutes	D_2__Erysipelotrichia	D_3__Erysipelotrichales	D_4__Erysipelotrichaceae	D_5__Turicibacter	D_6__uncultured bacterium	0	0	0	0	0	0	0	0	0	0	0	0	0	0	0	0	0	0	386	0	0	0	0	0	0	0	0	0	0	0	0	0	0	0	0	9b66b994fafc59016a7a8d15a68ea95e
D_0__Bacteria	D_1__Firmicutes	D_2__Erysipelotrichia	D_3__Erysipelotrichales	D_4__Erysipelotrichaceae	D_5__Turicibacter	NA	116	157	54	211	305	82	131	223	0	0	9	28	0	53	5	0	0	7	155	3	205	37	42	31	542	27	128	458	99	253	0	38	98	132	306	47e1cd99205041c61f09de66e116df81
D_0__Bacteria	D_1__Firmicutes	D_2__Bacilli	D_3__Lactobacillales	D_4__Streptococcaceae	D_5__Streptococcus	NA	32	7	0	0	0	0	0	0	0	46	8	16	80	0	749	0	860	547	31	301	35	1391	217	684	0	20	6	0	0	0	0	0	642	0	112	4dfe4b9ae6d9359e3b602b8d8155c7d2
D_0__Bacteria	D_1__Firmicutes	D_2__Bacilli	D_3__Lactobacillales	D_4__Streptococcaceae	D_5__Streptococcus	NA	0	0	0	0	0	19	0	0	0	0	0	0	16	0	0	112	0	0	0	0	0	0	0	0	1	0	0	0	0	0	0	0	0	0	0	57ffcda523f20870604cf1e70a5bb1a7
D_0__Bacteria	D_1__Firmicutes	D_2__Bacilli	D_3__Lactobacillales	D_4__Streptococcaceae	D_5__Streptococcus	NA	207	33	490	0	2	356	5	8	3393	0	306	0	151	356	342	321	452	0	0	0	0	251	359	82	5	0	0	0	0	2157	22	1194	12	0	0	e29b1dc32ad06fec40ea5cd7dbc43be0
D_0__Bacteria	D_1__Firmicutes	D_2__Bacilli	D_3__Lactobacillales	D_4__Enterococcaceae	D_5__Enterococcus	NA	5	18	7	27	6	53	46	9	2	0	0	0	23	224	61	409	0	0	0	0	2	61	15	0	0	0	1	14	8	41	0	0	2	0	0	71d3e349e229fa6ccc1ec681f676bdea
D_0__Bacteria	D_1__Firmicutes	D_2__Bacilli	D_3__Bacillales	D_4__Bacillaceae	D_5__Bacillus	NA	0	0	162	0	0	25	0	0	0	0	0	0	0	17	11	0	39	0	0	0	0	0	0	11	0	0	0	0	0	52	0	0	0	0	0	8eb72d623a3f53f0360ff27ca0b63b55
D_0__Bacteria	D_1__Firmicutes	D_2__Bacilli	D_3__Lactobacillales	D_4__Lactobacillaceae	D_5__Lactobacillus	D_6__Lactobacillus salivarius	0	0	0	0	0	0	0	0	0	0	0	0	12	0	0	829	0	0	0	0	3	0	0	0	0	0	0	0	0	0	0	0	0	0	0	bce71cf56c53dd06383c00d57fb4bea1
D_0__Bacteria	D_1__Firmicutes	D_2__Bacilli	D_3__Lactobacillales	D_4__Lactobacillaceae	D_5__Lactobacillus	NA	943	57	183	2	0	189	42	208	4046	1007	116	82	1816	491	602	3678	1545	2753	5	4996	747	4	122	51	56	4	82	2	7	1064	100	2224	345	0	15	4b38473099dc5f18b73be535e282921a
D_0__Bacteria	D_1__Firmicutes	D_2__Bacilli	D_3__Lactobacillales	D_4__Lactobacillaceae	D_5__Lactobacillus	NA	0	0	0	0	0	2	0	2	25	0	0	0	0	0	7	0	4	21	0	0	5	0	0	0	0	0	2	0	0	6	0	0	1	0	0	421f2443a7104092bfff4735435e1565
D_0__Bacteria	D_1__Firmicutes	D_2__Bacilli	D_3__Lactobacillales	D_4__Lactobacillaceae	D_5__Lactobacillus	NA	7	0	0	0	0	0	0	0	4	6	0	0	7	1	2	5	0	0	0	16	0	0	0	0	0	0	0	0	0	2	0	5	3	0	0	d8b135707cc19610520a4d8709efd991
D_0__Bacteria	D_1__Firmicutes	D_2__Bacilli	D_3__Lactobacillales	D_4__Lactobacillaceae	D_5__Lactobacillus	NA	3	0	0	0	0	0	0	0	29	0	0	0	12	0	4	0	7	9	0	20	1	0	0	0	0	0	0	0	0	0	0	0	0	0	0	a6975688f9ecc487799ff0d3a5231081
D_0__Bacteria	D_1__Firmicutes	D_2__Bacilli	D_3__Lactobacillales	D_4__Lactobacillaceae	D_5__Lactobacillus	NA	1	0	0	0	0	1	0	0	13	0	0	0	5	0	0	16	3	0	0	0	1	0	0	0	0	0	0	0	0	0	0	10	2	0	0	0b03e55575d5807fd9609e6f3838d7fc
D_0__Bacteria	D_1__Firmicutes	D_2__Bacilli	D_3__Lactobacillales	D_4__Lactobacillaceae	D_5__Lactobacillus	D_6__Lactobacillus ruminis	0	29	9	0	0	0	0	0	0	0	0	0	0	0	0	0	0	0	0	0	0	0	0	0	0	0	0	0	132	0	0	0	0	0	0	d7ff4f9a474a9d9531ff75696818446b
D_0__Bacteria	D_1__Firmicutes	D_2__Bacilli	D_3__Lactobacillales	D_4__Lactobacillaceae	D_5__Lactobacillus	NA	342	169	6	37	85	121	215	963	4	13	166	14	416	195	2	705	0	0	0	11	566	32	17	0	30	0	20	28	446	0	0	3	61	32	204	312555586fe415c688e5a9ae0314c988
D_0__Bacteria	D_1__Firmicutes	D_2__Bacilli	D_3__Lactobacillales	D_4__Lactobacillaceae	D_5__Lactobacillus	NA	0	70	3	0	7	0	661	18	0	2	17	2	0	198	0	1802	0	0	0	0	544	0	0	0	2	0	2	0	31	0	0	0	21	107	4	8f61e623de7d7f2e3072dcb712056fa7
D_0__Bacteria	D_1__Firmicutes	D_2__Bacilli	D_3__Lactobacillales	D_4__Lactobacillaceae	D_5__Lactobacillus	NA	113	954	71	800	302	642	301	506	0	0	202	9	127	40	0	2416	0	0	0	0	258	0	48	0	4	0	18	62	2005	0	0	0	97	77	920	1ea5dbf91ed43507c5a85cc496123211
D_0__Bacteria	D_1__Fusobacteria	D_2__Fusobacteriia	D_3__Fusobacteriales	D_4__Fusobacteriaceae	D_5__Fusobacterium	D_6__gut metagenome	0	47	64	15	0	0	10	0	0	0	42	14	0	0	0	21	0	0	0	81	0	10	0	0	0	0	0	16	41	48	0	0	20	53	46	ac2f79cb074facd7749a3f8e163390ea
D_0__Bacteria	D_1__Fusobacteria	D_2__Fusobacteriia	D_3__Fusobacteriales	D_4__Fusobacteriaceae	D_5__Fusobacterium	D_6__gut metagenome	1192	616	1221	501	770	206	602	668	797	818	1144	932	704	911	1197	122	360	338	1183	0	1204	668	539	1446	1248	1022	462	120	279	594	325	1097	880	695	837	35444716732e5d6feeb3b67561a7d3d4
D_0__Bacteria	D_1__Fusobacteria	D_2__Fusobacteriia	D_3__Fusobacteriales	D_4__Fusobacteriaceae	D_5__Fusobacterium	NA	0	0	0	0	0	0	0	0	0	0	0	0	0	0	0	0	20	0	0	0	0	0	0	0	0	0	0	0	0	0	78	0	0	0	0	8f20ddcff1a8cdfaaf807e12c3cab76d
D_0__Bacteria	D_1__Fusobacteria	D_2__Fusobacteriia	D_3__Fusobacteriales	D_4__Fusobacteriaceae	D_5__Fusobacterium	NA	0	0	7	0	0	0	0	0	0	0	0	0	1	3	7	0	0	1	0	0	3	0	0	12	4	4	0	0	0	2	0	5	0	9	0	150f171a4dad82fd1ae6e49bebf81270
D_0__Bacteria	D_1__Fusobacteria	D_2__Fusobacteriia	D_3__Fusobacteriales	D_4__Fusobacteriaceae	D_5__Fusobacterium	NA	9	0	19	5	4	0	2	0	0	3	5	0	0	0	0	4	0	0	9	0	0	0	0	0	19	0	8	0	2	0	4	11	18	1	3	67eead09e31b3976ea32cd7676812c8a
D_0__Bacteria	D_1__Fusobacteria	D_2__Fusobacteriia	D_3__Fusobacteriales	D_4__Fusobacteriaceae	D_5__Fusobacterium	NA	2393	825	5328	378	1807	267	2432	1102	2166	1799	561	1652	2044	744	3257	337	325	840	5120	90	3125	1581	2856	3594	2882	5334	593	180	668	646	1355	2460	2496	2147	1650	83616dd5802b48f7dcbdc6cbaaf18cfa
D_0__Bacteria	D_1__Fusobacteria	D_2__Fusobacteriia	D_3__Fusobacteriales	D_4__Fusobacteriaceae	D_5__Fusobacterium	NA	10	4	16	0	0	0	0	0	2	0	4	5	3	0	3	0	0	0	3	0	0	0	0	13	4	0	1	0	0	0	0	8	0	0	2	89907546ab95692744f1e046998bacaa
D_0__Bacteria	D_1__Fusobacteria	D_2__Fusobacteriia	D_3__Fusobacteriales	D_4__Fusobacteriaceae	D_5__Fusobacterium	NA	0	0	0	2	0	0	0	7	15	0	0	1	0	4	8	0	0	4	0	0	0	7	0	1	0	24	0	0	0	2	0	0	0	2	0	5c2caecffb990e6c0af1ba074ab1f45c
D_0__Bacteria	D_1__Fusobacteria	D_2__Fusobacteriia	D_3__Fusobacteriales	D_4__Fusobacteriaceae	D_5__Fusobacterium	NA	7	1	35	0	0	0	4	0	0	2	6	0	2	0	17	0	0	0	9	2	18	0	8	17	9	0	3	0	7	0	0	17	2	2	8	65a824bb14dcf22e43d38a326da12a4b
D_0__Bacteria	D_1__Fusobacteria	D_2__Fusobacteriia	D_3__Fusobacteriales	D_4__Fusobacteriaceae	D_5__Fusobacterium	NA	0	0	1	0	0	0	4	0	8	10	0	2	0	0	9	0	0	4	13	0	6	8	8	1	4	14	0	0	3	0	1	0	5	4	0	7e66cd58d69f1effc15b08b50e334b10
D_0__Bacteria	D_1__Fusobacteria	D_2__Fusobacteriia	D_3__Fusobacteriales	D_4__Fusobacteriaceae	D_5__Fusobacterium	NA	4	7	0	0	7	4	13	6	18	7	0	12	5	0	0	0	0	3	17	0	7	7	23	8	0	21	0	0	0	3	5	0	0	5	3	0a182b130097676196fbd41e394dd474
D_0__Bacteria	D_1__Fusobacteria	D_2__Fusobacteriia	D_3__Fusobacteriales	D_4__Fusobacteriaceae	D_5__Fusobacterium	D_6__Fusobacterium sp. RMA 1065	0	0	2	6	0	2	3	0	0	0	0	0	0	22	0	3	0	0	0	0	0	0	0	0	0	0	0	5	0	0	0	0	0	0	9	e91051ab049d36a1fb661a8f13040350
D_0__Bacteria	D_1__Fusobacteria	D_2__Fusobacteriia	D_3__Fusobacteriales	D_4__Fusobacteriaceae	D_5__Fusobacterium	D_6__Fusobacterium sp. RMA 1065	0	14	0	18	0	0	0	7	0	0	9	16	0	0	0	0	0	0	0	0	0	0	0	0	0	0	5	0	12	0	0	0	0	0	3	04417141a6d484217a46c923c5fb446d
D_0__Bacteria	D_1__Fusobacteria	D_2__Fusobacteriia	D_3__Fusobacteriales	D_4__Fusobacteriaceae	D_5__Fusobacterium	D_6__Fusobacterium sp. RMA 1065	0	2959	289	3531	702	2662	778	1765	0	0	1286	1841	0	3184	0	1383	0	0	0	0	0	0	77	0	0	0	1307	1779	1394	0	0	0	395	138	1780	800ef64d34722ae07da3995d53a6b9cd
D_0__Bacteria	D_1__Fusobacteria	D_2__Fusobacteriia	D_3__Fusobacteriales	D_4__Fusobacteriaceae	D_5__Fusobacterium	NA	0	0	0	0	0	0	0	0	0	132	0	0	0	0	0	0	0	0	0	679	0	1132	0	0	0	0	0	0	0	0	65	0	0	0	0	194a2c0aebe478f53f7e8ac50c03b1b0
D_0__Bacteria	D_1__Fusobacteria	D_2__Fusobacteriia	D_3__Fusobacteriales	D_4__Fusobacteriaceae	D_5__Fusobacterium	NA	14	2	2	0	4	3	0	3	13	0	0	8	4	2	0	0	2	3	0	7	6	1	0	0	18	0	1	0	0	0	3	9	6	0	0	2321acb0db05d8e051b4b7f3846c22fd
D_0__Bacteria	D_1__Fusobacteria	D_2__Fusobacteriia	D_3__Fusobacteriales	D_4__Fusobacteriaceae	D_5__Fusobacterium	NA	2909	377	2226	1227	1183	517	480	1094	1237	1683	2198	1526	1001	1414	1885	162	1284	443	3755	1531	2847	2025	1536	1883	3054	2632	662	164	117	1013	1557	1460	1237	762	584	40733c349bb72e5a657ae7f501f86eaf
D_0__Bacteria	D_1__Fusobacteria	D_2__Fusobacteriia	D_3__Fusobacteriales	D_4__Fusobacteriaceae	D_5__Fusobacterium	NA	0	1	2	0	3	0	0	5	0	0	0	0	1	3	0	0	0	0	9	0	8	3	5	0	8	0	0	0	0	1	1	5	0	0	0	9575d46e165ea3d2545f8bfdb753423a
D_0__Bacteria	D_1__Fusobacteria	D_2__Fusobacteriia	D_3__Fusobacteriales	D_4__Fusobacteriaceae	D_5__Fusobacterium	NA	1	0	0	7	5	1	2	0	0	11	6	6	0	0	0	0	5	0	0	4	2	0	0	0	0	13	0	0	0	0	2	0	0	0	0	087ede652769f8e85a09bb1c223a6285
D_0__Bacteria	D_1__Fusobacteria	D_2__Fusobacteriia	D_3__Fusobacteriales	D_4__Fusobacteriaceae	D_5__Fusobacterium	NA	0	0	0	2	0	0	4	0	0	5	11	0	0	4	0	0	1	0	11	0	0	1	0	16	4	0	0	0	1	6	0	0	0	8	0	4613e090cb4a44974db832448a2331fd
D_0__Bacteria	D_1__Fusobacteria	D_2__Fusobacteriia	D_3__Fusobacteriales	D_4__Fusobacteriaceae	D_5__Fusobacterium	NA	12	0	11	0	7	0	0	5	0	0	0	11	0	1	0	2	2	2	0	4	11	3	8	0	0	0	0	2	3	0	9	5	5	0	5	b7c72713ceafca6b877deea50b5f65f8
D_0__Bacteria	D_1__Fusobacteria	D_2__Fusobacteriia	D_3__Fusobacteriales	D_4__Fusobacteriaceae	D_5__Fusobacterium	NA	0	2	1	0	0	0	1	0	0	11	5	0	1	0	18	0	0	1	29	0	0	13	0	13	1	18	3	0	0	9	1	2	0	0	0	0bd6f9910dda1e425dcacf0f7ddbdaef
D_0__Bacteria	D_1__Fusobacteria	D_2__Fusobacteriia	D_3__Fusobacteriales	D_4__Fusobacteriaceae	D_5__Cetobacterium	D_6__uncultured bacterium	0	0	0	0	0	11	22	0	0	0	0	0	0	18	0	0	0	0	0	0	0	0	0	0	0	0	206	41	0	0	0	0	0	6	254	ad719ef217b9e3cf761d58cbe9be7e13
D_0__Bacteria	D_1__Firmicutes	D_2__Clostridia	D_3__Clostridiales	D_4__Lachnospiraceae	D_5__Epulopiscium	D_6__uncultured organism	0	0	0	7	0	19	0	0	0	0	0	0	0	0	0	0	0	0	0	0	2	0	0	0	0	0	36	2	0	0	0	2	0	5	0	15752de6ff995381f8ec299adaf3641b
D_0__Bacteria	D_1__Firmicutes	D_2__Clostridia	D_3__Clostridiales	D_4__Lachnospiraceae	D_5__Cellulosilyticum	D_6__uncultured Cellulosilyticum sp.	0	0	0	0	0	11	0	0	0	0	2	4	0	2	0	0	0	0	0	0	14	0	3	0	0	0	30	17	0	96	0	0	70	4	122	a0854a99d6ae311d7308b7f8cd18a613
D_0__Bacteria	D_1__Firmicutes	D_2__Clostridia	D_3__Clostridiales	D_4__Lachnospiraceae	D_5__Cellulosilyticum	D_6__uncultured bacterium	0	0	0	0	3	20	7	0	0	0	0	0	0	0	0	0	0	0	0	0	0	0	0	0	0	0	15	27	0	0	0	0	0	0	2	4b12f182387cfdc4cb42cb7acc5bd512
D_0__Bacteria	D_1__Firmicutes	D_2__Clostridia	D_3__Clostridiales	D_4__Lachnospiraceae	D_5__Cellulosilyticum	D_6__uncultured bacterium	0	0	0	0	5	0	0	0	0	0	0	0	7	0	0	0	0	0	21	0	61	0	2	0	0	0	0	0	0	0	0	0	0	0	0	111ae8f9c0154cd44791bfabbd6f8b8a
D_0__Bacteria	D_1__Firmicutes	D_2__Clostridia	D_3__Clostridiales	D_4__Lachnospiraceae	NA	NA	17	27	0	19	31	7	26	20	12	0	10	18	36	27	16	9	0	12	0	0	0	0	10	4	0	0	7	16	8	10	0	22	9	18	69	62457459b6e0747d7087876a6f5036e1
D_0__Bacteria	D_1__Firmicutes	D_2__Clostridia	D_3__Clostridiales	D_4__Lachnospiraceae	D_5__Tyzzerella	D_6__uncultured bacterium	2	0	0	0	0	0	0	0	212	152	0	7	552	0	291	0	180	518	5	0	2	0	26	9	124	0	0	0	0	0	65	101	27	0	0	c46b559fefcc0cc11d8a0d1a261d90aa
D_0__Bacteria	D_1__Firmicutes	D_2__Clostridia	D_3__Clostridiales	D_4__Lachnospiraceae	D_5__Tyzzerella	NA	0	111	42	20	58	21	21	11	50	0	3	4	48	62	59	4	89	8	0	0	0	3	32	4	22	0	31	3	38	33	57	43	4	31	6	5313e222edc4cf8f5448639278b49ef5
D_0__Bacteria	D_1__Firmicutes	D_2__Clostridia	D_3__Clostridiales	D_4__Lachnospiraceae	NA	NA	0	1	5	3	7	0	0	0	28	13	0	2	19	13	3	0	3	83	28	0	29	24	2	21	69	8	0	0	0	2	5	13	0	5	10	bdb5d01f0baabfb062c24bf0d22542b1
D_0__Bacteria	D_1__Firmicutes	D_2__Clostridia	D_3__Clostridiales	D_4__Lachnospiraceae	D_5__Lachnospiraceae UCG-010	D_6__uncultured bacterium	4	0	0	2	2	2	4	5	0	0	0	0	0	5	3	3	8	0	0	0	3	0	3	0	0	0	2	2	1	6	0	0	0	4	4	90ff89092ccba55cb96b7c73c4d671e2
D_0__Bacteria	D_1__Firmicutes	D_2__Clostridia	D_3__Clostridiales	D_4__Ruminococcaceae	D_5__Ruminococcaceae UCG-014	D_6__uncultured organism	4	3	8	0	0	26	0	0	22	0	0	8	54	5	19	5	18	38	4	0	0	0	8	35	0	10	17	0	4	0	59	43	4	0	0	dd20b848a205e25fd430c3f5a45f4aff
D_0__Bacteria	D_1__Firmicutes	D_2__Clostridia	D_3__Clostridiales	D_4__Ruminococcaceae	D_5__Ruminococcaceae UCG-014	NA	0	6	10	28	6	3	0	46	0	0	0	94	0	0	0	0	0	0	0	0	0	0	0	0	0	0	0	0	0	0	0	0	0	0	43	4eb51e3cd600a774a120208063ba8fcd
D_0__Bacteria	D_1__Firmicutes	D_2__Clostridia	D_3__Clostridiales	D_4__Ruminococcaceae	D_5__Ruminococcaceae UCG-014	D_6__uncultured bacterium	0	5	0	0	4	0	2	0	0	0	0	7	0	0	0	0	49	7	0	0	0	0	0	0	0	0	0	0	0	0	0	0	0	2	0	02715deea038cdb7efa26b3fe33973ff
D_0__Bacteria	D_1__Firmicutes	D_2__Clostridia	D_3__Clostridiales	D_4__Ruminococcaceae	D_5__Ruminococcaceae UCG-014	D_6__uncultured bacterium	0	2	0	0	0	1	0	0	0	0	0	0	0	2	7	0	82	8	0	0	0	0	0	3	0	63	9	0	2	0	2	3	0	0	0	4484504467ab62c515f6731316ae1efe
D_0__Bacteria	D_1__Firmicutes	D_2__Clostridia	D_3__Clostridiales	D_4__Lachnospiraceae	D_5__Tyzzerella 3	D_6__uncultured bacterium	18	0	0	9	0	0	0	0	0	18	0	0	34	3	0	0	0	0	2	0	9	0	0	0	2	49	0	0	0	0	2	0	0	2	19	b2a24a61ef1fbaf2506cfe1f00dc9abd
D_0__Bacteria	D_1__Firmicutes	D_2__Clostridia	D_3__Clostridiales	D_4__Lachnospiraceae	D_5__Lachnospira	NA	18	35	43	173	14	43	12	124	0	0	127	325	49	54	6	0	0	0	21	0	56	0	14	6	22	16	7	22	0	9	0	0	59	4	402	bf2582da2585dea4d49816b0b6de19f6
D_0__Bacteria	D_1__Firmicutes	D_2__Clostridia	D_3__Clostridiales	D_4__Lachnospiraceae	D_5__Lachnospira	D_6__uncultured bacterium	0	168	0	242	5	115	97	119	0	0	55	89	0	73	0	0	0	0	0	0	0	0	2	0	0	0	102	411	11	0	0	0	5	66	146	7fce95a5d98df52f0d81aca4ffb76603
D_0__Bacteria	D_1__Firmicutes	D_2__Clostridia	D_3__Clostridiales	D_4__Lachnospiraceae	D_5__CHKCI001	D_6__uncultured organism	0	7	0	2	0	9	0	7	2	0	6	0	0	7	3	4	0	5	0	0	0	0	0	0	0	0	12	7	6	10	0	5	4	0	2	45bbfdabfdef6a4226f482ff666c8e6a
D_0__Bacteria	D_1__Firmicutes	D_2__Clostridia	D_3__Clostridiales	D_4__Lachnospiraceae	D_5__Howardella	D_6__uncultured organism	5	5	9	4	4	2	2	4	0	0	10	2	0	0	7	4	0	0	0	0	0	2	4	2	0	0	0	0	4	2	0	2	6	0	0	7f3cf90540b32284ddc33bbe10d1b6b0
D_0__Bacteria	D_1__Firmicutes	D_2__Clostridia	D_3__Clostridiales	D_4__Lachnospiraceae	D_5__Howardella	D_6__uncultured organism	0	0	1	0	3	0	2	0	3	0	0	1	2	0	0	10	0	0	0	0	2	0	0	0	15	0	0	0	2	8	0	6	0	0	0	3f77287cb2a77af8fc6f9eac901109a6
D_0__Bacteria	D_1__Firmicutes	D_2__Clostridia	D_3__Clostridiales	D_4__Lachnospiraceae	D_5__GCA-900066575	D_6__uncultured bacterium	6	0	0	5	4	4	5	6	4	0	3	13	15	14	2	2	18	7	0	0	2	0	0	7	0	4	3	2	2	0	8	4	2	5	8	70a0f481ab40a38a73770628fd0edc13
D_0__Bacteria	D_1__Firmicutes	D_2__Clostridia	D_3__Clostridiales	D_4__Lachnospiraceae	D_5__uncultured	D_6__butyrate-producing bacterium L2-10	9	14	8	0	0	0	0	5	11	3	0	6	3	7	13	2	13	10	4	0	0	2	0	1	13	5	0	0	0	8	2	18	4	1	4	fa69340ab61564b3684683e8f3697186
D_0__Bacteria	D_1__Firmicutes	D_2__Clostridia	D_3__Clostridiales	D_4__Lachnospiraceae	D_5__uncultured	D_6__Frisingicoccus caecimuris	0	8	0	0	11	4	6	3	0	0	0	0	0	3	0	0	0	0	0	0	0	0	0	0	0	0	0	6	0	0	0	0	0	12	0	ebcce5b66bda046809b16a260ea17b35
D_0__Bacteria	D_1__Firmicutes	D_2__Clostridia	D_3__Clostridiales	D_4__Lachnospiraceae	D_5__Blautia	NA	0	0	1	0	0	0	0	0	0	0	1	0	0	0	42	2	0	0	0	0	0	3	14	0	0	0	10	2	0	24	11	0	0	0	3	6b6795ae348b96ece97d2f3aa4a75e5a
D_0__Bacteria	D_1__Firmicutes	D_2__Clostridia	D_3__Clostridiales	D_4__Lachnospiraceae	D_5__Blautia	NA	130	126	23	48	253	103	223	75	141	191	55	45	85	39	20	53	149	133	75	0	113	60	56	79	123	15	41	164	73	17	89	167	102	146	118	8ba5981dabd31022a5afa5f4ca7c9bf9
D_0__Bacteria	D_1__Firmicutes	D_2__Clostridia	D_3__Clostridiales	D_4__Lachnospiraceae	D_5__Blautia	NA	197	38	64	20	113	8	53	47	116	599	16	48	103	33	142	76	52	172	112	0	87	372	67	60	383	131	49	58	61	206	158	132	205	76	75	f4b95f1d118625611201c7f515f1b74d
D_0__Bacteria	D_1__Firmicutes	D_2__Clostridia	D_3__Clostridiales	D_4__Lachnospiraceae	D_5__Blautia	NA	389	103	286	84	830	60	398	297	250	916	61	118	789	136	448	178	230	342	448	287	1193	224	153	325	857	501	165	175	111	351	462	321	288	286	251	766b73c19ef38eaec80e8787441a6ef0
D_0__Bacteria	D_1__Firmicutes	D_2__Clostridia	D_3__Clostridiales	D_4__Lachnospiraceae	D_5__Blautia	NA	0	301	4	0	7	0	8	4	982	76	64	9	156	0	237	149	110	356	3	0	0	14	0	6	97	0	0	0	42	0	0	1231	22	0	0	2457188c02b21b4e228c436873a15b5a
D_0__Bacteria	D_1__Firmicutes	D_2__Clostridia	D_3__Clostridiales	D_4__Lachnospiraceae	D_5__Blautia	NA	534	132	554	2	241	11	125	203	25	419	2	72	573	38	18	16	0	31	521	0	858	47	14	31	1779	419	30	50	19	164	0	46	7	138	113	d0c10ebd9371a6a639e896c542acdcaa
D_0__Bacteria	D_1__Firmicutes	D_2__Clostridia	D_3__Clostridiales	D_4__Lachnospiraceae	D_5__Blautia	NA	4	28	28	47	30	45	30	42	0	3	43	33	0	62	9	16	0	0	0	0	0	0	25	0	0	0	12	75	34	0	12	0	33	35	54	e27fa9705d79b6bb38cdf35609b4a628
D_0__Bacteria	D_1__Firmicutes	D_2__Clostridia	D_3__Clostridiales	D_4__Lachnospiraceae	D_5__Blautia	NA	220	351	284	110	315	192	284	295	37	233	265	104	243	137	147	215	576	257	82	0	277	62	121	174	223	463	341	380	226	341	427	69	355	282	145	4bbb4d44015e8cead6d215f85cdd8457
D_0__Bacteria	D_1__Firmicutes	D_2__Clostridia	D_3__Clostridiales	D_4__Lachnospiraceae	D_5__Blautia	NA	0	3	0	0	0	0	0	0	95	22	0	0	0	0	20	0	15	142	0	29	0	34	0	28	4	0	7	0	1	108	149	174	0	12	0	af7dac7608a3d3a3d80e26ccd2d77f1d
D_0__Bacteria	D_1__Firmicutes	D_2__Clostridia	D_3__Clostridiales	D_4__Lachnospiraceae	D_5__Blautia	NA	121	246	249	104	204	193	200	321	305	419	123	84	66	156	278	259	255	139	32	0	136	247	153	118	278	41	606	234	426	445	374	334	204	301	119	ee126b2b5e8b9eacb2c74be10366053a
D_0__Bacteria	D_1__Firmicutes	D_2__Clostridia	D_3__Clostridiales	D_4__Lachnospiraceae	D_5__Sellimonas	D_6__uncultured organism	69	31	63	14	154	34	103	94	39	3	41	75	89	136	35	46	66	60	29	0	39	32	27	41	86	20	102	98	51	114	39	84	34	89	85	5d1dcdf09497b703e81d5ee933daa03c
D_0__Bacteria	D_1__Firmicutes	D_2__Clostridia	D_3__Clostridiales	D_4__Lachnospiraceae	NA	NA	74	8	12	11	19	10	12	21	19	28	2	4	83	12	31	4	22	23	21	0	7	0	4	9	4	41	11	7	1	14	27	15	5	15	20	b4b0c2371558acdddd3eae89cb948b97
D_0__Bacteria	D_1__Firmicutes	D_2__Clostridia	D_3__Clostridiales	D_4__Lachnospiraceae	D_5__uncultured	NA	64	15	13	48	5	0	8	13	23	184	0	5	17	6	16	3	26	36	39	37	46	84	4	8	149	38	14	38	6	22	11	40	15	31	2	ffa28c0c4f9f3720b646af2871b729a4
D_0__Bacteria	D_1__Firmicutes	D_2__Clostridia	D_3__Clostridiales	D_4__Lachnospiraceae	D_5__Lachnoclostridium	D_6__Lachnospiraceae bacterium 2_1_46FAA	22	3	12	21	0	0	0	0	21	10	0	13	3	0	8	0	10	11	7	3	18	1	0	10	22	10	0	0	0	0	0	27	0	12	0	d55dfd1d247d45da3a6d8fc46db06039
D_0__Bacteria	D_1__Firmicutes	D_2__Clostridia	D_3__Clostridiales	D_4__Lachnospiraceae	D_5__Lachnoclostridium	NA	0	0	0	0	0	0	0	0	0	44	0	0	0	0	0	0	0	0	0	0	0	0	0	0	0	38	0	0	0	0	0	0	0	0	0	f2f9275bdae12b70deeb71ef87b7203e
D_0__Bacteria	D_1__Firmicutes	D_2__Clostridia	D_3__Clostridiales	D_4__Lachnospiraceae	NA	NA	3	5	5	5	9	5	18	14	0	3	3	4	7	7	7	4	5	3	0	0	0	2	0	0	0	0	9	16	0	6	0	3	4	3	8	1fc7953ef6cfd50578e672bde9331864
D_0__Bacteria	D_1__Firmicutes	D_2__Clostridia	D_3__Clostridiales	D_4__Lachnospiraceae	NA	NA	5	6	6	0	4	2	4	2	3	12	2	4	10	2	6	0	2	0	2	0	5	2	4	0	9	6	0	0	0	17	20	14	6	11	5	5d58df79dceb137543aa1ae33fc1a8b6
D_0__Bacteria	D_1__Firmicutes	D_2__Clostridia	D_3__Clostridiales	D_4__Lachnospiraceae	D_5__Lachnospiraceae NK4A136 group	NA	385	123	109	35	97	20	23	71	52	147	22	112	66	36	41	35	86	66	104	0	178	24	14	44	193	67	25	45	67	50	193	132	61	52	128	2b6962b7c393c59ce5c5edd55c1abac5
D_0__Bacteria	D_1__Firmicutes	D_2__Clostridia	D_3__Clostridiales	D_4__Lachnospiraceae	D_5__Oribacterium	D_6__uncultured bacterium	21	85	28	12	14	31	40	62	3	0	67	72	39	83	0	6	0	0	2	0	0	0	19	0	0	0	32	33	24	0	0	9	7	24	38	7bc3921de7941d1e748eb066a1fe7ca0
D_0__Bacteria	D_1__Firmicutes	D_2__Clostridia	D_3__Clostridiales	D_4__Lachnospiraceae	D_5__Oribacterium	D_6__uncultured bacterium	0	0	0	0	0	0	31	0	0	0	136	0	0	5	0	0	0	0	0	0	0	0	16	0	0	0	0	0	0	0	0	0	2	3	0	eef35449ab37025e5668404dd3fafb8f
D_0__Bacteria	D_1__Firmicutes	D_2__Clostridia	D_3__Clostridiales	D_4__Lachnospiraceae	NA	NA	14	0	4	4	0	1	5	0	3	8	4	18	16	3	0	0	50	0	1	0	0	11	4	0	8	17	0	0	0	8	52	3	1	0	16	d36286210314df547be0ff7945d84c84
D_0__Bacteria	D_1__Firmicutes	D_2__Clostridia	D_3__Clostridiales	D_4__Lachnospiraceae	NA	NA	4	15	4	0	28	4	11	24	7	0	1	0	27	32	6	0	0	17	3	1	8	0	0	0	2	3	2	5	6	0	0	7	0	10	10	df2b90d6f33122073e7d05d102920b3d
D_0__Bacteria	D_1__Firmicutes	D_2__Clostridia	D_3__Clostridiales	D_4__Lachnospiraceae	NA	NA	2	2	0	3	0	0	0	0	0	0	6	2	2	7	0	0	9	4	0	0	2	0	3	0	0	0	0	3	0	0	3	2	0	0	2	aa93607a1495ba266afaaa7eadc7a164
D_0__Bacteria	D_1__Firmicutes	D_2__Clostridia	D_3__Clostridiales	D_4__Lachnospiraceae	NA	NA	23	10	4	21	7	7	8	12	5	0	6	35	34	106	19	4	111	32	3	2	17	0	8	5	10	3	8	10	4	2	28	11	7	9	80	c5454c390530c09b266fa5a41857d022
D_0__Bacteria	D_1__Firmicutes	D_2__Clostridia	D_3__Clostridiales	D_4__Lachnospiraceae	NA	NA	52	82	51	8	34	10	45	22	31	25	14	20	34	48	49	36	170	47	11	161	11	13	108	28	40	81	38	19	30	72	226	58	61	29	39	025b1dec07dcef4c51a063b14749ecce
D_0__Bacteria	D_1__Firmicutes	D_2__Clostridia	D_3__Clostridiales	D_4__Lachnospiraceae	D_5__Lachnospiraceae NK4A136 group	NA	0	32	0	15	10	60	11	38	0	0	87	217	0	209	0	0	0	0	0	0	0	0	17	0	0	0	30	14	0	0	0	0	39	43	218	ca4d0aede60bcb025a0b05324d61b829
D_0__Bacteria	D_1__Firmicutes	D_2__Clostridia	D_3__Clostridiales	D_4__Lachnospiraceae	NA	NA	65	39	16	40	25	15	20	21	30	80	19	53	38	29	72	19	63	32	13	178	28	15	32	40	62	47	19	9	16	35	71	82	32	49	44	9a9ed2eb287ccb711f67f2dcef4ccde1
D_0__Bacteria	D_1__Firmicutes	D_2__Clostridia	D_3__Clostridiales	D_4__Lachnospiraceae	NA	NA	51	3	9	15	26	8	7	9	7	9	0	33	21	8	28	0	0	6	5	0	18	0	7	12	16	20	0	2	0	2	20	22	6	5	54	ad74c73dc35084c68591675b9c83a062
D_0__Bacteria	D_1__Firmicutes	D_2__Clostridia	D_3__Clostridiales	D_4__Lachnospiraceae	NA	NA	14	23	28	25	28	0	35	33	8	0	6	6	20	47	14	10	20	5	5	0	10	6	8	9	9	13	8	15	5	4	19	17	10	20	40	3fd5ee0ba4abfb54e96fd8a3749a331e
D_0__Bacteria	D_1__Firmicutes	D_2__Clostridia	D_3__Clostridiales	D_4__Lachnospiraceae	NA	NA	0	0	0	10	0	0	0	5	17	0	0	0	0	0	0	0	0	18	65	0	0	6	3	0	24	0	0	0	0	0	0	4	0	0	2	e9cde19e7a13079e7cb0c0c8f0bfdf55
D_0__Bacteria	D_1__Firmicutes	D_2__Clostridia	D_3__Clostridiales	D_4__Lachnospiraceae	NA	NA	0	0	0	7	17	0	4	19	0	0	7	14	24	32	10	0	0	0	0	0	6	0	0	7	0	0	2	9	0	0	0	0	0	62	2	b8b0ff367cf3006c661d289d60b5d40a
D_0__Bacteria	D_1__Firmicutes	D_2__Clostridia	D_3__Clostridiales	D_4__Lachnospiraceae	D_5__[Ruminococcus] torques group	NA	132	38	43	38	96	56	44	109	33	25	15	100	137	82	99	14	13	26	68	0	76	26	11	57	101	88	57	58	27	39	41	43	45	75	126	1de03a8ec16d4b604455febc8e743079
D_0__Bacteria	D_1__Firmicutes	D_2__Clostridia	D_3__Clostridiales	D_4__Lachnospiraceae	NA	NA	6	11	16	3	21	8	16	41	0	0	3	2	24	24	4	4	0	0	0	0	7	0	0	0	0	0	50	30	9	12	0	0	3	26	9	5d2cb7bfb2b0c8f125cd010b1051ff63
D_0__Bacteria	D_1__Firmicutes	D_2__Clostridia	D_3__Clostridiales	D_4__Lachnospiraceae	D_5__[Ruminococcus] gnavus group	NA	25	0	2	4	4	0	9	0	0	0	0	10	5	2	7	0	0	0	7	0	18	0	0	0	0	0	0	0	0	0	0	0	0	7	30	348014fa54a4c48c3b12edd5676cfadf
D_0__Bacteria	D_1__Firmicutes	D_2__Clostridia	D_3__Clostridiales	D_4__Lachnospiraceae	D_5__[Ruminococcus] gnavus group	NA	57	75	75	34	19	72	27	68	112	303	104	70	19	16	46	73	487	105	2	1424	71	602	103	54	343	14	129	68	275	368	151	115	173	41	3	d7463dce1ab4db9cf8f134047723bc85
D_0__Bacteria	D_1__Firmicutes	D_2__Clostridia	D_3__Clostridiales	D_4__Lachnospiraceae	D_5__[Ruminococcus] gauvreauii group	NA	190	51	69	12	49	50	76	81	84	102	43	17	110	82	84	47	61	105	52	3	17	33	60	60	100	45	78	85	55	118	112	101	51	72	84	26ec17fc3fb52e1e38eb1abf97c7d6ae
D_0__Bacteria	D_1__Firmicutes	D_2__Clostridia	D_3__Clostridiales	D_4__Lachnospiraceae	D_5__[Ruminococcus] torques group	NA	4	4	5	5	11	3	3	9	5	17	3	15	8	4	3	3	11	9	2	3	6	5	0	0	4	2	6	0	4	10	16	9	3	9	3	d8eb7b0ac66168e7672ad920bb1a0e88
D_0__Bacteria	D_1__Firmicutes	D_2__Clostridia	D_3__Clostridiales	D_4__Lachnospiraceae	D_5__[Ruminococcus] torques group	D_6__uncultured bacterium	5	0	3	0	9	0	5	8	0	3	0	0	4	3	2	0	2	0	0	0	3	0	0	2	0	0	0	5	7	8	1	2	0	0	2	6887573d6bbe742d331a8840790c0642
D_0__Bacteria	D_1__Firmicutes	D_2__Clostridia	D_3__Clostridiales	D_4__Lachnospiraceae	D_5__[Ruminococcus] torques group	NA	111	15	93	86	25	40	118	108	17	11	8	27	68	47	21	4	2	14	9	0	53	7	22	26	53	5	40	208	4	35	20	18	64	96	83	3ba4abd101df6c70018b41875a32c625
D_0__Bacteria	D_1__Firmicutes	D_2__Clostridia	D_3__Clostridiales	D_4__Lachnospiraceae	D_5__Tyzzerella 4	NA	0	0	0	0	0	0	0	0	0	0	0	0	0	0	0	0	0	0	0	53	0	0	0	0	0	0	0	0	0	0	0	0	0	0	0	7f8cab0ee83c3fe5e45679b389fcaf8d
D_0__Bacteria	D_1__Firmicutes	D_2__Clostridia	D_3__Clostridiales	D_4__Lachnospiraceae	D_5__Tyzzerella 4	D_6__uncultured bacterium	82	0	10	0	0	0	0	0	14	0	4	10	65	0	0	0	0	0	88	0	0	0	4	14	0	0	0	0	0	4	0	13	12	0	0	16c0281dd1a4bd34923be70a16298d96
D_0__Bacteria	D_1__Firmicutes	D_2__Clostridia	D_3__Clostridiales	D_4__Lachnospiraceae	D_5__Tyzzerella 4	D_6__uncultured bacterium	0	0	0	0	0	0	0	0	7	89	0	0	8	0	3	0	30	0	0	0	68	4	0	1	22	50	0	0	0	0	32	6	0	0	0	2f766c2b1dab7afac52c25876ec30d5a
D_0__Bacteria	D_1__Firmicutes	D_2__Clostridia	D_3__Clostridiales	D_4__Lachnospiraceae	NA	NA	6	4	3	3	4	5	2	7	3	0	0	0	4	2	3	2	5	2	0	0	5	4	0	3	0	7	2	3	5	3	5	4	4	2	3	bad22af874b1e4c21c033092927cbf28
D_0__Bacteria	D_1__Firmicutes	D_2__Clostridia	D_3__Clostridiales	D_4__Lachnospiraceae	D_5__Marvinbryantia	NA	0	8	1	2	0	1	4	0	0	0	5	2	10	5	0	0	0	0	0	0	0	0	0	0	0	0	10	8	5	0	0	0	3	4	3	b308f9244ae63d0a11ac4307969c2b60
D_0__Bacteria	D_1__Deferribacteres	D_2__Deferribacteres	D_3__Deferribacterales	D_4__Deferribacteraceae	D_5__Mucispirillum	D_6__uncultured bacterium	0	0	5	1	65	10	7	32	0	12	0	10	0	0	0	0	0	57	2	0	0	0	0	0	14	14	6	0	0	0	10	3	0	2	0	3e0c5aaa43e8a78bdbee680c18d390eb
D_0__Bacteria	D_1__Deferribacteres	D_2__Deferribacteres	D_3__Deferribacterales	D_4__Deferribacteraceae	D_5__Mucispirillum	D_6__uncultured bacterium	3	0	0	56	15	30	18	0	27	0	0	0	54	40	8	0	0	361	48	0	7	0	2	8	6	0	0	0	0	0	0	17	0	14	44	f47ae2eb52ebc03bfcb2730a6bcca494
D_0__Bacteria	D_1__Proteobacteria	D_2__Deltaproteobacteria	D_3__Desulfovibrionales	D_4__Desulfovibrionaceae	D_5__Desulfovibrio	D_6__gut metagenome	0	0	0	0	0	10	0	0	0	0	25	7	0	18	0	0	0	0	0	0	0	0	0	0	0	0	0	0	0	0	0	0	4	0	0	250daf6c791429c5a83658212043ef67
D_0__Bacteria	D_1__Bacteroidetes	D_2__Bacteroidia	D_3__Bacteroidales	D_4__Rikenellaceae	D_5__Alistipes	NA	0	8	0	4	0	13	3	3	0	0	8	2	0	13	0	0	0	0	0	0	0	0	3	0	0	0	4	5	0	0	0	0	2	2	4	5104cbd61fc7417300b506d96290f458
D_0__Bacteria	D_1__Bacteroidetes	D_2__Bacteroidia	D_3__Bacteroidales	D_4__Rikenellaceae	D_5__Rikenellaceae RC9 gut group	D_6__uncultured bacterium	14	22	22	41	15	30	16	31	0	0	56	62	50	120	0	3	0	0	0	0	6	0	24	0	0	0	43	34	12	73	0	0	21	37	36	a023e1f4602276ae352666b0bfb3774a
D_0__Bacteria	D_1__Bacteroidetes	D_2__Bacteroidia	D_3__Bacteroidales	D_4__Rikenellaceae	D_5__Rikenellaceae RC9 gut group	D_6__uncultured bacterium	0	1	1	0	2	0	3	14	0	0	1	0	0	24	0	0	0	0	0	0	0	0	0	0	0	0	0	0	3	0	0	0	0	0	3	e246d46465b7810ed01a1e73e4591dd1
D_0__Bacteria	D_1__Bacteroidetes	D_2__Bacteroidia	D_3__Bacteroidales	D_4__Rikenellaceae	D_5__Rikenellaceae RC9 gut group	D_6__uncultured bacterium	0	4	1	0	0	6	0	3	0	0	17	12	0	7	0	0	0	0	0	0	0	0	3	0	0	0	4	1	0	0	0	0	3	0	1	17686c94967d9d8ae20e218886be4b2d
D_0__Bacteria	D_1__Bacteroidetes	D_2__Bacteroidia	D_3__Bacteroidales	D_4__Rikenellaceae	D_5__Rikenellaceae RC9 gut group	D_6__uncultured bacterium	0	0	0	0	0	0	2	8	0	0	8	17	0	28	0	0	0	0	0	0	0	0	0	0	0	0	0	0	0	0	0	0	2	0	17	fc5e0452275fffcb97551c6d7e2295ab
D_0__Bacteria	D_1__Bacteroidetes	D_2__Bacteroidia	D_3__Bacteroidales	D_4__Rikenellaceae	D_5__Rikenellaceae RC9 gut group	D_6__uncultured bacterium	0	0	0	0	0	6	16	0	0	0	0	0	3	54	0	0	0	0	0	0	0	0	0	0	0	0	0	0	0	0	0	0	0	15	0	d5c5fe62a81a91a0aa1bfdf9f9431046
D_0__Bacteria	D_1__Bacteroidetes	D_2__Bacteroidia	D_3__Bacteroidales	D_4__Rikenellaceae	D_5__Rikenellaceae RC9 gut group	D_6__uncultured bacterium	225	91	55	46	67	84	74	46	78	0	5	579	12	303	0	25	0	0	16	0	48	0	47	0	0	0	86	11	14	0	0	156	6	5	499	57970e297f570e52f90f401545d28a13
D_0__Bacteria	D_1__Bacteroidetes	D_2__Bacteroidia	D_3__Bacteroidales	D_4__Rikenellaceae	D_5__Rikenellaceae RC9 gut group	D_6__uncultured bacterium	0	3	0	0	0	0	0	0	0	0	3	0	23	0	0	0	0	0	0	0	0	0	0	0	0	0	0	0	0	0	0	0	15	26	0	2b9a0b48c308ec30a617cd7736abdc3c
D_0__Bacteria	D_1__Bacteroidetes	D_2__Bacteroidia	D_3__Bacteroidales	D_4__Rikenellaceae	D_5__Rikenellaceae RC9 gut group	D_6__uncultured bacterium	0	0	0	0	0	0	0	0	0	0	1	0	45	0	0	0	0	0	0	0	0	0	0	0	0	0	0	0	0	0	0	0	0	39	0	2524056be281350d639b26c54956a32d
D_0__Bacteria	D_1__Bacteroidetes	D_2__Bacteroidia	D_3__Bacteroidales	D_4__Marinifilaceae	D_5__Odoribacter	D_6__uncultured bacterium	2	11	0	8	3	10	4	10	0	0	7	7	0	15	0	0	0	0	0	0	0	0	0	0	0	0	14	6	6	0	0	0	6	4	6	4da076ccc6f23226b17bb29f75b8e679
D_0__Bacteria	D_1__Bacteroidetes	D_2__Bacteroidia	D_3__Bacteroidales	D_4__Marinifilaceae	D_5__Odoribacter	D_6__uncultured bacterium	0	0	1	3	0	7	2	3	0	0	22	13	0	13	0	0	0	0	0	0	0	0	0	0	0	0	1	3	0	0	0	0	1	1	1	afec3e54103fd8ea42f51642c0c6d19b
D_0__Bacteria	D_1__Bacteroidetes	D_2__Bacteroidia	D_3__Bacteroidales	D_4__Muribaculaceae	D_5__uncultured bacterium	D_6__uncultured bacterium	0	0	0	25	8	31	4	42	0	0	65	145	0	175	0	0	0	0	0	0	0	0	9	0	0	0	71	17	0	0	0	0	11	3	10	ca3633c8683d16ee88ff25e065cdd5e3
D_0__Bacteria	D_1__Bacteroidetes	D_2__Bacteroidia	D_3__Bacteroidales	D_4__Muribaculaceae	D_5__gut metagenome	D_6__gut metagenome	87	217	70	169	85	124	169	178	19	3	697	730	154	1207	75	17	77	28	9	0	55	223	250	104	63	44	68	24	131	170	79	54	306	166	322	9229defb8dedfd73632c036960b5db6e
D_0__Bacteria	D_1__Bacteroidetes	D_2__Bacteroidia	D_3__Bacteroidales	D_4__Muribaculaceae	D_5__uncultured organism	D_6__uncultured organism	0	80	0	0	69	0	0	134	0	0	0	0	0	0	0	12	0	0	0	0	0	0	2	0	0	0	0	0	0	0	0	0	9	0	266	ae25723a6f7efac110eee2d5e5737c5e
D_0__Bacteria	D_1__Bacteroidetes	D_2__Bacteroidia	D_3__Bacteroidales	D_4__Muribaculaceae	D_5__uncultured organism	D_6__uncultured organism	0	0	0	13	0	119	0	0	0	0	0	61	0	0	0	0	0	0	0	0	0	0	0	0	0	0	211	9	0	0	0	0	0	0	0	571255cc6bc169a46bda52e2131ac510
D_0__Bacteria	D_1__Bacteroidetes	D_2__Bacteroidia	D_3__Bacteroidales	D_4__Muribaculaceae	D_5__uncultured organism	D_6__uncultured organism	0	5	0	956	36	827	370	24	0	0	110	601	0	885	0	1	0	0	0	0	0	0	0	0	0	0	1451	124	2	0	0	0	4	56	392	51e9504275edfc4a907a5e703a13fbdf
D_0__Bacteria	D_1__Bacteroidetes	D_2__Bacteroidia	D_3__Bacteroidales	D_4__Muribaculaceae	NA	NA	0	378	0	165	31	555	307	581	0	0	515	111	0	51	0	0	0	0	0	0	0	0	0	0	0	0	1306	895	15	0	0	0	20	95	303	8d4c73fc9277a090add2539a3c8a904c
D_0__Bacteria	D_1__Bacteroidetes	D_2__Bacteroidia	D_3__Bacteroidales	D_4__Muribaculaceae	D_5__gut metagenome	D_6__gut metagenome	0	951	0	106	40	1051	481	128	0	0	3096	655	0	2088	0	14	0	0	0	0	0	0	216	0	0	0	303	2365	171	0	0	0	649	169	146	500b2cdb98de9094581f65ee625270c3
D_0__Bacteria	D_1__Bacteroidetes	D_2__Bacteroidia	D_3__Bacteroidales	D_4__Muribaculaceae	D_5__gut metagenome	D_6__gut metagenome	0	629	0	0	0	0	0	0	0	0	0	32	0	131	0	6	0	0	0	0	0	0	0	0	0	0	0	0	309	0	0	0	0	0	0	a519aeb46fc94242dc4579f867fc6345
D_0__Bacteria	D_1__Bacteroidetes	D_2__Bacteroidia	D_3__Bacteroidales	D_4__Muribaculaceae	D_5__uncultured bacterium	D_6__uncultured bacterium	0	70	10	10	3	0	35	21	0	0	11	0	0	28	0	1	0	0	0	0	0	0	0	0	0	0	39	27	13	0	0	0	1	2	44	3ec5e680a34f48062d1dafb15cfede2a
D_0__Bacteria	D_1__Bacteroidetes	D_2__Bacteroidia	D_3__Bacteroidales	D_4__Muribaculaceae	D_5__uncultured bacterium	D_6__uncultured bacterium	0	0	0	0	1	0	9	51	0	0	0	0	0	0	0	14	0	0	0	0	0	0	0	0	0	0	1	0	0	0	0	0	1	0	0	d68fc5b1ac35a4d829de82fe3ed15981
D_0__Bacteria	D_1__Bacteroidetes	D_2__Bacteroidia	D_3__Bacteroidales	D_4__Muribaculaceae	D_5__uncultured bacterium	D_6__uncultured bacterium	0	8	0	0	11	14	20	67	0	0	11	26	0	13	0	10	0	0	0	0	0	0	0	0	0	0	50	0	0	0	0	0	0	3	17	5cb000784958eb2b5f53081419d0867c
D_0__Bacteria	D_1__Bacteroidetes	D_2__Bacteroidia	D_3__Bacteroidales	D_4__Muribaculaceae	D_5__uncultured bacterium	D_6__uncultured bacterium	0	6	0	0	6	4	7	22	0	0	5	9	0	6	0	4	0	0	0	0	0	0	0	0	0	0	20	0	0	0	0	0	0	2	6	ee544d04e5e99a27dff37eb0203a4665
D_0__Bacteria	D_1__Bacteroidetes	D_2__Bacteroidia	D_3__Bacteroidales	D_4__Tannerellaceae	D_5__Parabacteroides	NA	0	49	3	16	5	34	7	74	0	0	94	48	0	246	0	0	0	0	0	0	0	0	11	0	0	0	97	8	6	0	0	0	51	6	30	3ce8c9af9bac8bbf5a198cccbc1cce7e
D_0__Bacteria	D_1__Bacteroidetes	D_2__Bacteroidia	D_3__Bacteroidales	D_4__Tannerellaceae	D_5__Parabacteroides	D_6__Parabacteroides merdae	0	30	0	27	0	32	0	11	0	0	179	18	0	118	0	0	0	0	0	0	0	50	7	0	0	0	3	0	14	27	0	0	9	2	21	1dfdcd7db65f345b41fbdf1d04386565
D_0__Bacteria	D_1__Bacteroidetes	D_2__Bacteroidia	D_3__Bacteroidales	D_4__Tannerellaceae	D_5__Parabacteroides	NA	0	21	0	0	0	0	1	0	0	0	33	70	0	66	0	0	0	0	0	0	0	0	0	0	0	0	0	0	0	0	0	0	4	0	29	7a568781a60733e3987601147dc60e4b
D_0__Bacteria	D_1__Bacteroidetes	D_2__Bacteroidia	D_3__Bacteroidales	D_4__Tannerellaceae	D_5__Parabacteroides	NA	226	139	87	82	22	58	88	40	11	0	25	149	189	79	2	14	0	2	11	0	49	117	51	2	0	0	50	46	37	81	0	19	92	155	189	55d457c18abd6a0ac5576870447b4fdd
D_0__Bacteria	D_1__Bacteroidetes	D_2__Bacteroidia	D_3__Bacteroidales	D_4__Tannerellaceae	D_5__Parabacteroides	NA	0	11	0	0	61	0	5	117	0	0	0	367	0	177	0	0	0	0	0	0	0	0	14	0	0	0	0	0	0	0	0	0	0	0	126	01607ad81732cf3db358182304b6b7a0
D_0__Bacteria	D_1__Bacteroidetes	D_2__Bacteroidia	D_3__Bacteroidales	D_4__Tannerellaceae	D_5__Parabacteroides	NA	0	0	0	0	5	0	0	4	0	0	0	31	0	14	0	0	0	0	0	0	0	0	0	0	0	0	0	0	0	0	0	0	0	0	15	bbcc80f493ade2f088614de11735ce6f
D_0__Bacteria	D_1__Bacteroidetes	D_2__Bacteroidia	D_3__Bacteroidales	D_4__Bacteroidaceae	D_5__Bacteroides	NA	0	0	0	0	0	0	0	0	0	0	56	77	0	57	0	0	0	0	0	0	0	0	2	0	0	0	0	0	0	0	0	0	8	0	11	cf1224f60ad4780afb58856ff3918f50
D_0__Bacteria	D_1__Bacteroidetes	D_2__Bacteroidia	D_3__Bacteroidales	D_4__Bacteroidaceae	D_5__Bacteroides	NA	0	0	0	0	0	0	0	0	0	0	0	0	0	0	0	0	0	0	0	0	0	0	0	0	0	0	25	65	0	0	0	0	0	0	0	a6a7e28d8f5d7baeb40329e9c56cd5fc
D_0__Bacteria	D_1__Bacteroidetes	D_2__Bacteroidia	D_3__Bacteroidales	D_4__Bacteroidaceae	D_5__Bacteroides	NA	191	92	93	339	207	313	92	306	100	0	191	203	228	252	99	7	0	35	42	0	64	0	119	201	0	0	131	28	86	0	0	194	147	224	145	fffc684919d6aa7a7dbb3e195268e946
D_0__Bacteria	D_1__Bacteroidetes	D_2__Bacteroidia	D_3__Bacteroidales	D_4__Bacteroidaceae	D_5__Bacteroides	NA	0	0	0	0	12	0	0	0	0	0	0	39	0	0	0	0	0	0	0	0	0	1	0	0	0	0	0	0	0	22	0	0	0	0	0	6b80eb9c4b603e35308fc591da692ea9
D_0__Bacteria	D_1__Bacteroidetes	D_2__Bacteroidia	D_3__Bacteroidales	D_4__Bacteroidaceae	D_5__Bacteroides	NA	3	217	10	669	0	318	40	107	0	0	46	68	2	370	0	3	0	0	0	0	0	19	25	0	0	0	66	34	4	36	0	3	93	120	177	29fde6ffd0a41547e218d84de8f4fa03
D_0__Bacteria	D_1__Bacteroidetes	D_2__Bacteroidia	D_3__Bacteroidales	D_4__Bacteroidaceae	D_5__Bacteroides	NA	0	0	0	0	0	0	91	0	0	0	0	0	0	57	0	0	0	0	0	0	0	0	0	0	0	0	0	0	0	0	0	0	0	128	78	820614c4d3e51eeadf477b7442599432
D_0__Bacteria	D_1__Bacteroidetes	D_2__Bacteroidia	D_3__Bacteroidales	D_4__Bacteroidaceae	D_5__Bacteroides	D_6__gut metagenome	385	61	43	16	60	26	24	22	0	0	0	327	240	64	0	0	0	0	261	0	0	0	43	0	0	0	5	0	7	0	0	0	0	64	61	f1edf720ff3df44bbe47bc136e84ca2c
D_0__Bacteria	D_1__Bacteroidetes	D_2__Bacteroidia	D_3__Bacteroidales	D_4__Bacteroidaceae	D_5__Bacteroides	NA	271	88	142	31	1033	43	407	632	0	0	0	63	37	289	0	0	0	0	73	0	0	0	8	0	0	0	0	0	11	0	0	0	0	609	391	91a65c6aec8fe01242ce51dbfc74a21a
D_0__Bacteria	D_1__Bacteroidetes	D_2__Bacteroidia	D_3__Bacteroidales	D_4__Bacteroidaceae	D_5__Bacteroides	NA	0	215	390	11	40	53	5	6	41	0	40	20	35	94	184	66	530	138	2	0	0	8	146	244	0	0	249	8	249	13	1333	46	78	16	3	2b5da112a30a16479dda7d4ebf2f3470
D_0__Bacteria	D_1__Bacteroidetes	D_2__Bacteroidia	D_3__Bacteroidales	D_4__Bacteroidaceae	D_5__Bacteroides	D_6__Bacteroides caecigallinarum	209	19	220	22	238	25	27	55	433	78	5	105	1000	217	211	52	460	151	186	183	324	23	28	102	228	466	57	4	14	69	93	409	76	64	6	61b0138d2d3256952aa27d615b353e70
D_0__Bacteria	D_1__Bacteroidetes	D_2__Bacteroidia	D_3__Bacteroidales	D_4__Bacteroidaceae	D_5__Bacteroides	NA	0	0	0	0	0	0	0	0	0	0	0	0	1	0	19	2	0	3	8	0	5	5	0	2	7	0	0	0	6	2	3	0	0	0	0	83d981ffbd954c76cd796b2f6c459b73
D_0__Bacteria	D_1__Bacteroidetes	D_2__Bacteroidia	D_3__Bacteroidales	D_4__Bacteroidaceae	D_5__Bacteroides	NA	373	624	1402	121	555	102	154	255	331	1207	19	0	1096	57	2334	581	885	515	354	0	646	581	408	514	1811	841	134	22	338	102	1147	445	103	370	8	eb1cd3de47b35c9b985da94607826002
D_0__Bacteria	D_1__Bacteroidetes	D_2__Bacteroidia	D_3__Bacteroidales	D_4__Bacteroidaceae	D_5__Bacteroides	NA	139	363	57	442	22	120	215	17	218	0	408	72	124	345	51	0	0	299	0	142	312	76	289	289	538	0	95	165	262	90	0	285	423	65	296	7902966d8a5ff7cf44af50070d8b028d
D_0__Bacteria	D_1__Bacteroidetes	D_2__Bacteroidia	D_3__Bacteroidales	D_4__Bacteroidaceae	D_5__Bacteroides	NA	0	55	130	0	49	0	0	39	0	1217	0	17	0	0	102	5	1362	0	125	0	0	306	0	21	0	230	0	0	0	60	491	0	0	0	0	40a58ec52020101c4c94b87d86bdfd89
D_0__Bacteria	D_1__Bacteroidetes	D_2__Bacteroidia	D_3__Bacteroidales	D_4__Bacteroidaceae	D_5__Bacteroides	D_6__uncultured bacterium	1671	1140	2143	1407	1463	1364	1006	1615	2109	1546	386	949	427	507	1256	152	57	543	1726	12	3738	236	1723	1565	1691	3494	2468	428	605	702	160	1835	1036	2064	891	15f7dc4a54cedc93e58d84b41c8c8f2a
D_0__Bacteria	D_1__Bacteroidetes	D_2__Bacteroidia	D_3__Bacteroidales	D_4__Bacteroidaceae	D_5__Bacteroides	D_6__uncultured bacterium	0	0	2	10	4	0	2	0	0	3	0	1	0	0	0	0	0	0	0	0	20	1	0	0	3	6	9	0	0	3	0	0	0	0	0	847d0998874e6ec39ee5acb64c4de447
D_0__Bacteria	D_1__Bacteroidetes	D_2__Bacteroidia	D_3__Bacteroidales	D_4__Bacteroidaceae	D_5__Bacteroides	D_6__uncultured bacterium	0	8	5	0	0	7	8	9	10	0	0	0	1	0	0	2	0	0	4	0	0	0	3	7	0	13	0	0	4	0	0	8	0	0	0	450d7a14aa5bb29bc8ccc1b9618a3592
D_0__Bacteria	D_1__Bacteroidetes	D_2__Bacteroidia	D_3__Bacteroidales	D_4__Bacteroidaceae	D_5__Bacteroides	D_6__uncultured bacterium	0	3	15	0	7	0	5	3	6	1	0	0	0	0	2	0	0	1	5	0	0	1	11	12	0	10	0	0	0	4	0	6	0	7	0	c2a364384ea277ac4463ea0ca40ad335
D_0__Bacteria	D_1__Bacteroidetes	D_2__Bacteroidia	D_3__Bacteroidales	D_4__Bacteroidaceae	D_5__Bacteroides	D_6__uncultured bacterium	8	3	4	9	3	0	0	0	7	9	0	3	0	0	0	0	0	0	0	0	15	3	0	0	10	0	16	1	1	0	2	11	6	11	9	8e138020ceaabc789e579b03d5f42aa5
D_0__Bacteria	D_1__Bacteroidetes	D_2__Bacteroidia	D_3__Bacteroidales	D_4__Bacteroidaceae	D_5__Bacteroides	NA	0	0	0	0	0	0	35	0	0	0	0	413	0	168	0	40	0	0	634	0	0	1255	0	0	57	0	0	0	0	125	0	0	334	0	158	fffcd39ca311ea635c2e2feef271e1d7
D_0__Bacteria	D_1__Bacteroidetes	D_2__Bacteroidia	D_3__Bacteroidales	D_4__Bacteroidaceae	D_5__Bacteroides	NA	0	1	8	0	4	12	8	3	0	0	0	3	0	0	5	0	0	0	0	0	13	0	0	4	0	0	6	1	0	1	0	3	3	4	0	0a2e72597dce85acc29b5694c9bffa2d
D_0__Bacteria	D_1__Bacteroidetes	D_2__Bacteroidia	D_3__Bacteroidales	D_4__Bacteroidaceae	D_5__Bacteroides	D_6__Bacteroides coprocola DSM 17136	182	147	341	1164	278	298	230	154	608	359	1177	296	249	1179	388	17	861	375	91	0	234	390	675	706	238	127	438	294	203	688	123	777	393	539	763	4d432a50e008d9a209e0ecf1eea2bb14
D_0__Bacteria	D_1__Bacteroidetes	D_2__Bacteroidia	D_3__Bacteroidales	D_4__Bacteroidaceae	D_5__Bacteroides	NA	0	27	0	0	0	8	0	10	0	0	42	21	0	66	0	0	0	0	0	0	0	2	0	0	0	0	2	0	3	0	0	0	21	0	7	936e1f37b149b0e1874c881a65d89913
D_0__Bacteria	D_1__Bacteroidetes	D_2__Bacteroidia	D_3__Bacteroidales	D_4__Bacteroidaceae	D_5__Bacteroides	NA	665	542	365	533	252	386	383	569	26	102	933	1165	541	901	383	113	614	20	70	0	267	138	514	504	31	527	431	251	169	249	572	51	334	531	800	ed5f294f08fae6d937f2a076517ca026
D_0__Bacteria	D_1__Bacteroidetes	D_2__Bacteroidia	D_3__Bacteroidales	D_4__Bacteroidaceae	D_5__Bacteroides	NA	578	61	227	9	443	134	197	407	73	0	8	74	130	355	17	13	0	16	101	0	233	121	73	75	117	0	120	8	9	8	0	85	52	335	665	e63ea8591b1e2d9ab3c08f69068f2dfb
D_0__Bacteria	D_1__Bacteroidetes	D_2__Bacteroidia	D_3__Bacteroidales	D_4__Bacteroidaceae	D_5__Bacteroides	NA	0	22	0	0	0	0	36	0	0	0	0	0	0	0	0	0	0	0	0	0	0	0	0	0	0	0	0	0	0	0	0	0	0	0	0	134d4d2fafe9f3d216263df32a808d81
D_0__Bacteria	D_1__Bacteroidetes	D_2__Bacteroidia	D_3__Bacteroidales	D_4__Bacteroidaceae	D_5__Bacteroides	NA	0	0	0	0	55	0	0	53	11	0	0	0	0	0	3	2	0	0	0	0	0	0	0	5	0	0	17	3	0	0	0	13	0	1	0	5272009795eea005ebadbfc642d965d6
D_0__Bacteria	D_1__Bacteroidetes	D_2__Bacteroidia	D_3__Bacteroidales	D_4__Bacteroidaceae	D_5__Bacteroides	NA	0	0	0	0	0	0	0	0	0	0	0	0	0	19	0	0	0	0	0	0	0	5	0	0	0	0	0	0	0	9	0	0	11	9	4	7025c2ea7340933accb595b6df0a5213
D_0__Bacteria	D_1__Bacteroidetes	D_2__Bacteroidia	D_3__Bacteroidales	D_4__Bacteroidaceae	D_5__Bacteroides	NA	0	0	0	4	2	4	0	12	0	0	5	12	0	50	0	0	0	0	0	0	0	0	0	0	0	0	4	0	0	0	0	0	2	2	5	d3c7684c33b9c9f4c3f2761dfd46661e
D_0__Bacteria	D_1__Bacteroidetes	D_2__Bacteroidia	D_3__Bacteroidales	D_4__Bacteroidaceae	D_5__Bacteroides	NA	796	0	379	349	260	145	0	307	438	1138	52	227	17	0	790	0	461	69	300	0	305	641	222	400	801	1261	359	154	126	70	1368	452	205	0	585	9d0c07b3c22898589e88ed28a7cc00c6
D_0__Bacteria	D_1__Bacteroidetes	D_2__Bacteroidia	D_3__Bacteroidales	D_4__Bacteroidaceae	D_5__Bacteroides	NA	59	276	13	147	156	55	553	42	59	0	20	126	127	1356	33	20	0	12	87	0	450	45	41	43	75	0	74	58	43	19	0	89	144	872	399	b2a35e0f511951b958c26d9de6c97cc7
D_0__Bacteria	D_1__Bacteroidetes	D_2__Bacteroidia	D_3__Bacteroidales	D_4__Bacteroidaceae	D_5__Bacteroides	NA	0	31	0	0	0	0	0	0	0	0	0	23	55	367	0	5	0	0	0	0	39	5	0	0	0	0	0	0	0	17	0	0	0	0	0	296c393cc8e490e137c8c20beeaa006a
D_0__Bacteria	D_1__Bacteroidetes	D_2__Bacteroidia	D_3__Bacteroidales	D_4__Bacteroidaceae	D_5__Bacteroides	NA	0	0	0	0	0	0	0	0	0	0	0	0	0	0	0	0	14	0	0	0	0	0	0	0	0	0	0	0	0	0	167	0	0	0	0	9060f5328db40ffbc2f73c7bc20fce87
D_0__Bacteria	D_1__Bacteroidetes	D_2__Bacteroidia	D_3__Bacteroidales	D_4__Bacteroidaceae	D_5__Bacteroides	NA	0	0	0	0	0	0	0	0	0	0	0	49	0	0	0	0	0	33	0	0	0	0	0	0	0	0	0	0	0	0	0	0	0	0	0	7cc7afff7089d53346d99df1aa61246c
D_0__Bacteria	D_1__Bacteroidetes	D_2__Bacteroidia	D_3__Bacteroidales	D_4__Prevotellaceae	D_5__Alloprevotella	D_6__gut metagenome	102	421	191	2	0	17	0	0	0	312	0	0	0	0	0	0	2991	0	0	0	0	0	0	0	0	650	0	0	468	0	5794	0	0	0	0	85c57d9f8370a5462d2416e32c02f63d
D_0__Bacteria	D_1__Bacteroidetes	D_2__Bacteroidia	D_3__Bacteroidales	D_4__Prevotellaceae	D_5__Alloprevotella	D_6__gut metagenome	54	46	582	24	0	133	90	66	0	8	94	82	724	35	0	310	0	0	52	0	1029	15	67	0	1340	0	74	162	18	137	0	0	50	174	173	50f68dd0a8184b6992604688f8032bc6
D_0__Bacteria	D_1__Bacteroidetes	D_2__Bacteroidia	D_3__Bacteroidales	D_4__Prevotellaceae	D_5__Alloprevotella	NA	83	100	0	0	1	28	0	92	0	0	84	50	0	83	0	31	0	0	0	0	0	0	0	0	0	0	0	0	5	0	0	0	0	0	0	d56a367429c7cd79f97fcab336d2fb66
D_0__Bacteria	D_1__Bacteroidetes	D_2__Bacteroidia	D_3__Bacteroidales	D_4__Prevotellaceae	D_5__Alloprevotella	NA	381	560	249	171	179	267	213	239	154	0	323	243	407	338	323	102	0	122	45	0	386	486	217	253	579	0	155	78	160	118	0	311	244	255	280	9064a0946fbc9d4e326e0ac3b11bc1b1
D_0__Bacteria	D_1__Bacteroidetes	D_2__Bacteroidia	D_3__Bacteroidales	D_4__Prevotellaceae	D_5__Alloprevotella	NA	0	1	0	0	11	0	12	5	4	0	0	0	7	0	3	0	0	0	0	0	2	0	6	1	0	0	0	0	0	0	0	0	0	9	0	0388ae8024d28690c6d14548a63f8fce
D_0__Bacteria	D_1__Bacteroidetes	D_2__Bacteroidia	D_3__Bacteroidales	D_4__Prevotellaceae	D_5__Alloprevotella	D_6__uncultured organism	887	196	519	349	1138	118	1056	1524	750	0	363	581	969	554	1975	849	0	1153	429	986	503	138	600	1515	0	0	777	84	434	0	0	1168	972	1587	646	20943a52bbc1df18883bf83a5e338e2e
D_0__Bacteria	D_1__Bacteroidetes	D_2__Bacteroidia	D_3__Bacteroidales	D_4__Prevotellaceae	D_5__Alloprevotella	D_6__uncultured organism	0	28	0	0	0	0	0	85	0	0	0	0	0	0	0	37	0	0	0	0	0	0	0	0	0	0	0	0	0	0	0	0	17	0	0	6982a77dd486577ae5b31ddf79cd7bad
D_0__Bacteria	D_1__Bacteroidetes	D_2__Bacteroidia	D_3__Bacteroidales	D_4__Prevotellaceae	D_5__Alloprevotella	D_6__uncultured organism	0	0	0	50	0	84	0	0	0	0	0	0	0	0	0	0	0	0	0	0	0	0	0	0	0	0	102	0	0	0	0	0	0	0	0	1c65a119a65845ad2ad4725d487ae939
D_0__Bacteria	D_1__Bacteroidetes	D_2__Bacteroidia	D_3__Bacteroidales	D_4__Prevotellaceae	D_5__Alloprevotella	NA	0	0	0	0	0	1	0	0	0	0	0	0	0	0	11	6	0	2	0	14	0	5	0	2	0	0	4	0	0	0	0	0	11	0	0	d73560a8bf6ca6553e773a72b0ef8030
D_0__Bacteria	D_1__Bacteroidetes	D_2__Bacteroidia	D_3__Bacteroidales	D_4__Prevotellaceae	D_5__Alloprevotella	NA	4	0	2	0	0	0	0	2	1	0	2	5	1	0	3	1	0	11	5	7	0	0	0	9	0	0	0	0	2	0	0	0	1	0	2	465a78c184c2f7c98045d26418d9609b
D_0__Bacteria	D_1__Bacteroidetes	D_2__Bacteroidia	D_3__Bacteroidales	D_4__Prevotellaceae	D_5__Alloprevotella	D_6__uncultured organism	0	0	0	0	0	0	0	0	0	0	0	0	0	0	0	0	0	0	0	0	0	512	0	0	0	0	0	0	0	1168	0	0	0	0	0	c94cd05c0d0f34f8bd53237e5a79e4d7
D_0__Bacteria	D_1__Bacteroidetes	D_2__Bacteroidia	D_3__Bacteroidales	D_4__Prevotellaceae	D_5__Prevotellaceae Ga6A1 group	D_6__uncultured bacterium	0	0	0	36	0	68	0	0	0	0	0	0	0	0	0	0	0	0	0	0	0	0	0	0	0	0	71	0	0	0	0	0	0	20	0	01aa6613ee45172cf5099e4711dbeb37
D_0__Bacteria	D_1__Bacteroidetes	D_2__Bacteroidia	D_3__Bacteroidales	D_4__Prevotellaceae	D_5__Prevotellaceae Ga6A1 group	D_6__uncultured bacterium	682	58	181	0	759	28	36	739	812	1715	27	245	578	197	562	277	0	334	963	45	778	331	677	511	1403	1856	36	8	0	0	0	593	345	72	30	474ca3eff67f56121fcea96863eca40a
D_0__Bacteria	D_1__Bacteroidetes	D_2__Bacteroidia	D_3__Bacteroidales	D_4__Prevotellaceae	D_5__Prevotellaceae Ga6A1 group	D_6__uncultured bacterium	272	12	0	16	0	162	55	0	326	0	0	0	0	19	160	1	0	136	218	25	298	189	0	220	449	0	13	0	0	0	0	279	0	321	2	e7ed685f2c8bf4fd2afc1eb450df57de
D_0__Bacteria	D_1__Bacteroidetes	D_2__Bacteroidia	D_3__Bacteroidales	D_4__Prevotellaceae	D_5__Paraprevotella	D_6__unidentified	0	18	2	12	0	17	0	14	0	0	39	28	0	54	0	2	0	0	0	0	0	0	4	0	0	0	15	2	20	7	0	0	31	2	6	ae2c036c5aca7a1f7971e7e6494aea66
D_0__Bacteria	D_1__Bacteroidetes	D_2__Bacteroidia	D_3__Bacteroidales	D_4__Prevotellaceae	D_5__Prevotellaceae UCG-001	D_6__uncultured bacterium	0	6	0	30	3	80	0	51	0	0	20	29	0	14	0	2	0	0	0	0	0	0	5	0	0	0	4	0	2	0	0	0	0	0	30	171fc7c92f46df1f590e307870970ee6
D_0__Bacteria	D_1__Bacteroidetes	D_2__Bacteroidia	D_3__Bacteroidales	D_4__Prevotellaceae	D_5__uncultured	D_6__uncultured organism	0	12	0	2	0	0	2	0	0	0	0	6	0	25	0	0	0	0	0	0	0	0	0	0	0	0	0	0	2	0	0	0	0	0	5	e046766fb8952e0209483cb7d6846864
D_0__Bacteria	D_1__Bacteroidetes	D_2__Bacteroidia	D_3__Bacteroidales	D_4__Prevotellaceae	D_5__Prevotella 9	NA	0	0	0	0	0	0	0	0	6	1458	0	69	0	0	554	0	3143	582	31	1937	926	0	0	873	0	629	0	0	0	0	589	38	0	0	0	b225d78f3606aaea3222a90099d7b744
D_0__Bacteria	D_1__Bacteroidetes	D_2__Bacteroidia	D_3__Bacteroidales	D_4__Prevotellaceae	D_5__Prevotella 9	NA	0	0	0	0	0	0	0	0	182	0	0	0	0	0	0	0	0	0	1	0	0	0	0	0	0	0	0	0	0	0	0	313	0	0	0	7fe6d507efc78bd59970b3397c44fe17
D_0__Bacteria	D_1__Bacteroidetes	D_2__Bacteroidia	D_3__Bacteroidales	D_4__Prevotellaceae	D_5__Prevotella 9	NA	111	40	106	481	0	30	0	0	0	0	0	0	0	0	0	0	0	0	0	0	0	0	0	0	224	0	69	140	69	0	0	0	0	0	7	6359d5bf1976cc3a96c95d4ab7beffc5
D_0__Bacteria	D_1__Bacteroidetes	D_2__Bacteroidia	D_3__Bacteroidales	D_4__Prevotellaceae	D_5__Prevotella 9	NA	0	140	0	120	0	0	0	651	319	312	745	104	594	187	875	0	0	790	90	2151	0	283	0	434	1260	1349	0	0	0	907	35	707	303	0	0	168ab6dd0dc826f9c5f7d027cf24a0df
D_0__Bacteria	D_1__Bacteroidetes	D_2__Bacteroidia	D_3__Bacteroidales	D_4__Prevotellaceae	D_5__Prevotella 9	NA	0	0	40	0	1423	0	900	0	0	0	0	0	160	44	0	0	0	0	0	0	0	118	0	0	0	0	0	57	76	0	0	0	0	453	89	0b04ab5aa8ede6d2fd4617f9c9567248
D_0__Bacteria	D_1__Bacteroidetes	D_2__Bacteroidia	D_3__Bacteroidales	D_4__Prevotellaceae	D_5__Prevotella 9	NA	0	0	0	0	0	0	0	0	0	0	0	0	0	0	0	0	0	0	0	0	0	0	42	0	0	0	0	0	0	0	0	0	0	0	74	89fa9e8df01a2c88e7c8762cbad969c0
D_0__Bacteria	D_1__Bacteroidetes	D_2__Bacteroidia	D_3__Bacteroidales	D_4__Prevotellaceae	D_5__Prevotella 9	NA	0	0	0	0	0	0	0	0	0	0	0	0	0	0	0	0	0	0	0	408	0	0	0	0	0	0	0	0	0	0	0	0	0	0	0	d8da17aacef13afe35780cf1876dcf34
D_0__Bacteria	D_1__Bacteroidetes	D_2__Bacteroidia	D_3__Bacteroidales	D_4__Prevotellaceae	D_5__Prevotella 9	NA	0	219	85	0	0	154	628	0	0	426	0	110	0	10	0	0	1099	0	0	0	0	0	0	0	0	0	63	0	0	0	136	0	28	98	16	36bb580482614b5174add82e04c0ba3c
D_0__Bacteria	D_1__Bacteroidetes	D_2__Bacteroidia	D_3__Bacteroidales	D_4__Prevotellaceae	D_5__Prevotella 9	NA	0	0	0	415	0	130	0	0	0	0	0	0	0	0	0	0	0	0	0	0	0	0	0	0	0	0	0	0	0	0	0	0	0	0	0	71602523e1912c8c7022003ef70c6756
D_0__Bacteria	D_1__Bacteroidetes	D_2__Bacteroidia	D_3__Bacteroidales	D_4__Prevotellaceae	D_5__Prevotella 9	NA	0	0	0	0	0	0	0	0	0	0	163	2	0	0	0	0	0	0	0	0	0	0	182	0	0	0	0	0	0	0	0	0	0	0	0	aa0ef0559b6632e1c581010c5ce3c173
D_0__Bacteria	D_1__Bacteroidetes	D_2__Bacteroidia	D_3__Bacteroidales	D_4__Prevotellaceae	D_5__Prevotella 9	NA	0	0	0	0	0	0	0	0	0	0	0	0	0	0	0	0	308	0	0	0	0	0	0	0	0	0	0	0	0	0	42	0	0	0	0	feb8838586d22a09feb37656681401ea
D_0__Bacteria	D_1__Bacteroidetes	D_2__Bacteroidia	D_3__Bacteroidales	D_4__Prevotellaceae	D_5__Prevotella 9	NA	98	0	0	0	0	0	0	0	0	0	0	0	0	0	0	0	0	0	0	0	0	0	0	0	0	0	0	0	0	0	0	0	0	0	0	314686dc2ea037884ac2687b3935b883
D_0__Bacteria	D_1__Bacteroidetes	D_2__Bacteroidia	D_3__Bacteroidales	D_4__Prevotellaceae	D_5__Prevotella 9	NA	0	0	0	0	0	0	0	0	0	0	220	0	0	0	0	0	0	0	0	0	0	0	81	0	0	0	0	0	0	0	0	0	0	0	0	cd67336e314438509b8dcbcb922ab35d
D_0__Bacteria	D_1__Bacteroidetes	D_2__Bacteroidia	D_3__Bacteroidales	D_4__Prevotellaceae	D_5__Prevotella 9	NA	0	4	1	0	0	0	6	1	0	8	0	0	8	0	3	0	0	0	0	14	0	5	0	0	5	0	0	0	5	13	4	2	0	0	0	b178f67928813859af74ff638d194aca
D_0__Bacteria	D_1__Bacteroidetes	D_2__Bacteroidia	D_3__Bacteroidales	D_4__Prevotellaceae	D_5__Prevotella 9	NA	0	799	230	0	0	100	617	487	76	1089	0	97	1401	367	476	689	3340	513	72	1492	659	1088	0	495	809	0	0	0	277	2853	323	219	629	0	509	b417841921e3cf8467564c1a487638df
D_0__Bacteria	D_1__Bacteroidetes	D_2__Bacteroidia	D_3__Bacteroidales	D_4__Prevotellaceae	D_5__Prevotella 9	NA	0	0	0	0	0	1	2	0	0	4	0	0	1	2	0	2	23	0	0	4	4	0	6	1	0	0	0	0	0	11	0	1	2	0	0	4772e84d286a7ed56a527bd72ff6062e
D_0__Bacteria	D_1__Bacteroidetes	D_2__Bacteroidia	D_3__Bacteroidales	D_4__Prevotellaceae	D_5__Prevotella 9	NA	0	0	0	0	0	0	0	0	0	0	0	0	0	0	0	0	0	0	0	0	991	0	0	0	0	0	0	0	0	0	0	0	0	0	0	9380823ed95de982a4586b6624e93f3e
D_0__Bacteria	D_1__Bacteroidetes	D_2__Bacteroidia	D_3__Bacteroidales	D_4__Prevotellaceae	D_5__Prevotella 9	NA	13	33	0	317	0	58	0	0	0	0	843	147	0	366	0	324	0	0	0	0	0	0	971	0	0	0	88	73	75	0	0	0	245	0	0	e535ffa082150d21bb9781f2f2724c9d
D_0__Bacteria	D_1__Bacteroidetes	D_2__Bacteroidia	D_3__Bacteroidales	D_4__Prevotellaceae	D_5__Prevotella 9	NA	0	0	0	0	111	0	0	0	0	0	0	0	0	0	0	0	0	0	0	0	0	0	0	0	0	0	0	0	0	0	0	0	0	0	0	c3e00bdbc5d9c804111499deef69e63d
D_0__Bacteria	D_1__Bacteroidetes	D_2__Bacteroidia	D_3__Bacteroidales	D_4__Prevotellaceae	D_5__Prevotella 9	NA	0	0	0	0	0	9	0	0	0	0	0	0	0	0	0	0	0	0	0	0	0	0	0	0	0	0	0	82	0	0	0	0	0	44	0	1d944c52b529a6d99e4d151046485c7b
D_0__Bacteria	D_1__Bacteroidetes	D_2__Bacteroidia	D_3__Bacteroidales	D_4__Prevotellaceae	D_5__Prevotella 9	NA	0	0	0	0	0	0	0	0	0	0	0	0	0	0	0	0	0	0	0	0	0	101	0	0	562	0	0	0	0	349	0	0	0	0	0	71e31ee9402728f572992b80c0e24222
D_0__Bacteria	D_1__Bacteroidetes	D_2__Bacteroidia	D_3__Bacteroidales	D_4__Prevotellaceae	D_5__Prevotella 9	NA	0	0	0	0	0	0	0	0	64	0	0	0	0	0	204	0	0	37	0	0	0	0	0	184	0	0	0	0	0	0	0	130	0	14	0	02230dc7a997f345ba4c77b626004929
D_0__Bacteria	D_1__Bacteroidetes	D_2__Bacteroidia	D_3__Bacteroidales	D_4__Prevotellaceae	D_5__Prevotella 9	NA	0	0	0	0	0	0	83	0	0	0	0	0	0	0	0	0	0	0	0	0	0	0	0	0	0	0	0	0	0	0	0	0	0	0	0	f6d4a33bb45b8ec4477eedf996ce23af
D_0__Bacteria	D_1__Bacteroidetes	D_2__Bacteroidia	D_3__Bacteroidales	D_4__Prevotellaceae	D_5__Prevotella 9	NA	0	127	0	0	0	0	0	0	0	0	0	0	0	0	0	0	0	0	0	0	0	0	0	0	0	0	0	0	0	0	0	0	0	0	0	6d937f5908c2d7390d0910601bd3d1fc
D_0__Bacteria	D_1__Bacteroidetes	D_2__Bacteroidia	D_3__Bacteroidales	D_4__Prevotellaceae	D_5__Prevotella 9	NA	27	0	0	0	0	0	0	0	0	0	0	0	710	0	0	0	0	0	0	0	0	0	0	0	0	0	0	0	0	0	0	0	0	0	0	ae0778e0cc2d7b3f5bd6c61204a1ff63
D_0__Bacteria	D_1__Bacteroidetes	D_2__Bacteroidia	D_3__Bacteroidales	D_4__Prevotellaceae	D_5__Prevotella 9	NA	0	0	0	0	372	0	0	2	0	0	0	0	0	0	0	0	0	0	0	0	0	0	0	0	0	0	0	0	0	0	0	0	0	100	0	5f38368d609493832f6f328f90c51cef
D_0__Bacteria	D_1__Bacteroidetes	D_2__Bacteroidia	D_3__Bacteroidales	D_4__Prevotellaceae	D_5__Prevotella 9	NA	0	0	0	0	0	0	0	0	0	789	0	0	0	0	0	0	0	0	0	0	0	0	0	0	0	875	0	0	0	0	216	0	0	0	0	7e6b96cf0e5a1f27b9f3681c6b5a066f
D_0__Bacteria	D_1__Bacteroidetes	D_2__Bacteroidia	D_3__Bacteroidales	D_4__Prevotellaceae	D_5__Prevotella 9	NA	0	0	11	0	11	2	20	1	9	0	0	0	1	0	21	4	7	0	0	0	21	0	3	0	11	0	0	8	0	0	0	23	8	15	13	649f3466c9503a76657e4f2fb7ba59c4
D_0__Bacteria	D_1__Bacteroidetes	D_2__Bacteroidia	D_3__Bacteroidales	D_4__Prevotellaceae	D_5__Prevotella 9	NA	0	1	3	0	6	0	0	4	4	0	4	1	0	0	15	0	0	1	2	0	3	2	2	0	3	5	7	0	0	3	3	0	1	6	0	ca670ffcf48475e0988bac8171cc8fe7
D_0__Bacteria	D_1__Bacteroidetes	D_2__Bacteroidia	D_3__Bacteroidales	D_4__Prevotellaceae	D_5__Prevotella 9	NA	171	1510	1714	1380	3725	685	3414	1723	1420	1362	1368	656	449	991	2942	1401	4369	2985	435	4327	4672	307	1126	2703	1705	1645	1533	1384	1106	1430	555	2896	1362	1519	1460	8ba90c30f4a538932029cb05a325c9ce
D_0__Bacteria	D_1__Bacteroidetes	D_2__Bacteroidia	D_3__Bacteroidales	D_4__Prevotellaceae	D_5__Prevotella 9	NA	0	3	2	5	4	1	8	0	4	0	0	0	0	0	12	9	0	2	0	8	11	0	0	0	0	10	0	7	0	1	0	11	4	4	6	4885c374800c7d6eb641911f15df1fbb
D_0__Bacteria	D_1__Bacteroidetes	D_2__Bacteroidia	D_3__Bacteroidales	D_4__Prevotellaceae	D_5__Prevotella 9	NA	1	4	0	2	0	0	9	0	0	1	0	0	0	0	0	9	11	10	0	0	0	0	0	4	0	0	0	3	0	0	0	7	0	0	0	85d125b81fe68eea851ea906bf4dad1a
D_0__Bacteria	D_1__Bacteroidetes	D_2__Bacteroidia	D_3__Bacteroidales	D_4__Prevotellaceae	D_5__Prevotella 9	NA	0	8	0	9	6	4	7	10	4	2	5	4	0	0	0	4	2	13	4	13	5	4	11	17	3	0	9	0	3	2	6	0	0	0	0	e18d13dfacee67383e9e7845bb13a7ef
D_0__Bacteria	D_1__Bacteroidetes	D_2__Bacteroidia	D_3__Bacteroidales	D_4__Prevotellaceae	D_5__Prevotella 9	NA	0	0	0	0	0	0	0	0	0	0	0	0	1426	0	0	0	0	0	0	0	0	0	0	0	0	0	0	0	0	0	0	0	0	0	0	276b05c02a976fddc3a85387871e39a6
D_0__Bacteria	D_1__Bacteroidetes	D_2__Bacteroidia	D_3__Bacteroidales	D_4__Prevotellaceae	D_5__Prevotella 9	NA	69	0	0	0	0	0	0	0	0	0	0	0	0	0	0	0	0	0	0	0	0	0	0	0	0	0	0	0	0	0	0	0	0	0	0	167635d0c78052c79e6a71f2757077bc
D_0__Bacteria	D_1__Bacteroidetes	D_2__Bacteroidia	D_3__Bacteroidales	D_4__Prevotellaceae	D_5__Prevotella 9	NA	83	0	0	0	0	0	0	0	0	0	0	0	0	0	0	0	0	0	0	0	0	0	0	0	0	0	0	0	0	0	0	0	0	0	0	6774ec765e808a0ac6124c3cdec74307
D_0__Bacteria	D_1__Bacteroidetes	D_2__Bacteroidia	D_3__Bacteroidales	D_4__Prevotellaceae	D_5__Prevotella 9	NA	0	0	0	0	0	0	0	0	0	154	0	0	0	0	0	0	32	0	0	0	0	0	0	0	0	0	0	0	0	0	0	0	0	0	0	375af5b91e425424faa47a281f9c2e16
