# Supplementary material for: The Use of Ascophyllum nodosum and Bacillus subtilis C-3102 in the Management of Canine Chronic Inflammatory Enteropathy: A Pilot Study
Source: Animals (Basel). 2021 Nov 30;11(12):3417. doi: 10.3390/ani11123417 (PMC8697907; doi:10.3390/ani11123417)
Supplement: Supplementary file 1 [file animals-11-03417-s001.zip › supplementary_materials/Table_S4.xlsx]

## Sheet: DA_OTU_T0vsT1
Table S4. Differentially abundant OTUs when comparing the fecal microbiota composition between the CTR and HP diets.
Kingdom	Phylum	Class	Order	Family	Genus	Species	+samples in group 0	+samples in group 1	counts in group 0	counts in group 1	oddsRatio	lower	upper	fisherP	fisherAdjP	(Intercept)	DietCTR	normFactor_CTRvsHP	pvalues	adjPvalues
D_0__Bacteria	D_1__Bacteroidetes	D_2__Bacteroidia	D_3__Bacteroidales	D_4__Prevotellaceae	D_5__Prevotella 9	NA	1	0	562	0	Inf	0.0256407	Inf	1	1	9.13688	-9.13691	3.87129e-05	4.17008e-05	0.00316926
D_0__Bacteria	D_1__Firmicutes	D_2__Negativicutes	D_3__Selenomonadales	D_4__Acidaminococcaceae	D_5__Phascolarctobacterium	NA	2	0	825	0	Inf	0.191552	Inf	0.470588	1	9.69615	-8.58569	-1.15744	5.09903e-06	0.00110772
D_0__Bacteria	D_1__Bacteroidetes	D_2__Bacteroidia	D_3__Bacteroidales	D_4__Prevotellaceae	D_5__Prevotella 9	NA	1	0	220	0	Inf	0.0256407	Inf	1	1	7.78791	-7.78784	-7.83942e-05	7.48563e-05	0.00379163
D_0__Bacteria	D_1__Bacteroidetes	D_2__Bacteroidia	D_3__Bacteroidales	D_4__Prevotellaceae	D_5__Prevotella 9	NA	2	1	495	1	2.18465	0.0940371	151.255	1	1	8.92252	-7.66461	-1.08534	5.83013e-06	0.00110772
D_0__Bacteria	D_1__Bacteroidetes	D_2__Bacteroidia	D_3__Bacteroidales	D_4__Prevotellaceae	D_5__Prevotella 9	NA	1	0	154	0	Inf	0.0256407	Inf	1	1	7.27622	-7.27606	-0.000166865	0.000283473	0.00673248
D_0__Bacteria	D_1__Bacteroidetes	D_2__Bacteroidia	D_3__Bacteroidales	D_4__Prevotellaceae	D_5__Prevotella 9	NA	1	1	163	2	1	0.0113475	88.1249	1	1	4.8465	-7.08988	2.63914	9.83074e-05	0.00415076
D_0__Bacteria	D_1__Fusobacteria	D_2__Fusobacteriia	D_3__Fusobacteriales	D_4__Fusobacteriaceae	D_5__Fusobacterium	NA	1	0	132	0	Inf	0.0256407	Inf	1	1	7.05537	-7.05522	-0.000161801	0.000322942	0.00676878
D_0__Bacteria	D_1__Firmicutes	D_2__Clostridia	D_3__Clostridiales	D_4__Clostridiaceae 1	D_5__Sarcina	D_6__uncultured bacterium	2	0	309	0	Inf	0.191552	Inf	0.470588	1	10.825	-6.80122	-4.18462	3.99196e-05	0.00316926
D_0__Bacteria	D_1__Firmicutes	D_2__Clostridia	D_3__Clostridiales	D_4__Clostridiaceae 1	D_5__Sarcina	D_6__uncultured bacterium	2	1	253	4	2.18465	0.0940371	151.255	1	1	14.4996	-6.53568	-7.61095	7.98237e-05	0.00379163
D_0__Bacteria	D_1__Bacteroidetes	D_2__Bacteroidia	D_3__Bacteroidales	D_4__Prevotellaceae	D_5__Prevotella 9	NA	2	0	194	0	Inf	0.191552	Inf	0.470588	1	5.17219	-6.43603	1.31831	2.77747e-05	0.00316926
D_0__Bacteria	D_1__Bacteroidetes	D_2__Bacteroidia	D_3__Bacteroidales	D_4__Prevotellaceae	D_5__Prevotella 9	NA	1	0	83	0	Inf	0.0256407	Inf	1	1	6.39224	-6.39226	2.46577e-05	0.000307338	0.00676878
D_0__Bacteria	D_1__Firmicutes	D_2__Clostridia	D_3__Clostridiales	D_4__Clostridiaceae 1	D_5__Clostridium sensu stricto 1	NA	1	0	69	0	Inf	0.0256407	Inf	1	1	6.12936	-6.12923	-0.000140565	0.000583387	0.010441
D_0__Bacteria	D_1__Firmicutes	D_2__Clostridia	D_3__Clostridiales	D_4__Lachnospiraceae	D_5__Oribacterium	D_6__uncultured bacterium	2	0	167	0	Inf	0.191552	Inf	0.470588	1	8.52725	-6.00498	-2.62355	6.41487e-05	0.00379163
D_0__Bacteria	D_1__Bacteroidetes	D_2__Bacteroidia	D_3__Bacteroidales	D_4__Prevotellaceae	D_5__Prevotella 9	NA	3	2	1273	126	1.69618	0.140576	26.9874	1	1	-2.07186	-5.83769	10.1394	0.000221759	0.00561788
D_0__Bacteria	D_1__Proteobacteria	D_2__Gammaproteobacteria	D_3__Aeromonadales	D_4__Succinivibrionaceae	D_5__Succinivibrio	D_6__uncultured bacterium	2	2	551	36	1	0.0568788	17.5812	1	1	-4.91827	-5.8201	12.3517	0.000124338	0.00472484
D_0__Bacteria	D_1__Bacteroidetes	D_2__Bacteroidia	D_3__Bacteroidales	D_4__Bacteroidaceae	D_5__Bacteroides	NA	2	0	58	0	Inf	0.191552	Inf	0.470588	1	5.73079	-4.98304	-0.777833	0.000177295	0.00555305
D_0__Bacteria	D_1__Firmicutes	D_2__Clostridia	D_3__Clostridiales	D_4__Clostridiaceae 1	D_5__Sarcina	D_6__uncultured bacterium	2	0	51	0	Inf	0.191552	Inf	0.470588	1	9.40549	-4.63325	-5.04344	0.000604478	0.010441
D_0__Bacteria	D_1__Firmicutes	D_2__Clostridia	D_3__Clostridiales	D_4__Clostridiaceae 1	D_5__Sarcina	D_6__uncultured bacterium	2	0	56	0	Inf	0.191552	Inf	0.470588	1	13.2693	-4.61815	-9.15854	0.00128404	0.0163949
D_0__Bacteria	D_1__Firmicutes	D_2__Clostridia	D_3__Clostridiales	D_4__Lachnospiraceae	D_5__Blautia	NA	5	0	298	0	Inf	1.24808	Inf	0.0294118	1	7.56821	-4.42856	-3.15744	0.00166684	0.0191939
D_0__Bacteria	D_1__Firmicutes	D_2__Erysipelotrichia	D_3__Erysipelotrichales	D_4__Erysipelotrichaceae	D_5__uncultured	D_6__uncultured bacterium	4	2	748	17	2.64037	0.253525	40.4713	0.61991	1	0.76486	-4.40645	4.79424	0.0013191	0.0163949
D_0__Bacteria	D_1__Firmicutes	D_2__Erysipelotrichia	D_3__Erysipelotrichales	D_4__Erysipelotrichaceae	D_5__Allobaculum	D_6__uncultured bacterium	5	0	311	0	Inf	1.24808	Inf	0.0294118	1	8.72461	-4.40228	-4.34762	0.00128329	0.0163949
D_0__Bacteria	D_1__Firmicutes	D_2__Negativicutes	D_3__Selenomonadales	D_4__Veillonellaceae	D_5__Megasphaera	NA	1	0	20	0	Inf	0.0256407	Inf	1	1	4.39232	-4.39228	-4.42137e-05	0.00107172	0.0150835
D_0__Bacteria	D_1__Actinobacteria	D_2__Actinobacteria	D_3__Bifidobacteriales	D_4__Bifidobacteriaceae	D_5__Bifidobacterium	D_6__Bifidobacterium animalis	5	3	502	26	2.37182	0.265176	25.5296	0.637186	1	8.1891	-4.23205	-2.12749	0.000338439	0.00676878
D_0__Bacteria	D_1__Epsilonbacteraeota	D_2__Campylobacteria	D_3__Campylobacterales	D_4__Helicobacteraceae	D_5__Helicobacter	NA	3	2	93	33	1.69618	0.140576	26.9874	1	1	16.2674	-4.17833	-10.8159	0.000760761	0.0120343
D_0__Bacteria	D_1__Firmicutes	D_2__Negativicutes	D_3__Selenomonadales	D_4__Acidaminococcaceae	D_5__Phascolarctobacterium	NA	6	2	1024	192	6.17677	0.621893	100.051	0.153435	1	1.96581	-4.09185	5.22325	0.00160451	0.0190536
D_0__Bacteria	D_1__Firmicutes	D_2__Bacilli	D_3__Lactobacillales	D_4__Lactobacillaceae	D_5__Lactobacillus	NA	1	3	29	16	0.269766	0.00424965	4.36986	0.576471	1	-7.17808	-3.81753	12.6986	0.00214407	0.0226319
D_0__Bacteria	D_1__Bacteroidetes	D_2__Bacteroidia	D_3__Bacteroidales	D_4__Bacteroidaceae	D_5__Bacteroides	NA	3	4	1311	421	0.641679	0.0608511	6.03453	1	1	24.0998	-3.73099	-15.4936	0.000156676	0.00541243
D_0__Bacteria	D_1__Firmicutes	D_2__Clostridia	D_3__Clostridiales	D_4__Ruminococcaceae	D_5__[Eubacterium] coprostanoligenes group	D_6__uncultured bacterium	2	2	42	69	1	0.0568788	17.5812	1	1	-7.06435	-3.71985	13.2848	0.00357191	0.0301806
D_0__Bacteria	D_1__Epsilonbacteraeota	D_2__Campylobacteria	D_3__Campylobacterales	D_4__Helicobacteraceae	D_5__Helicobacter	NA	1	0	11	0	Inf	0.0256407	Inf	1	1	3.58497	-3.58493	-3.56196e-05	0.00262572	0.0255839
D_0__Bacteria	D_1__Firmicutes	D_2__Negativicutes	D_3__Selenomonadales	D_4__Veillonellaceae	D_5__Anaerovibrio	D_6__Anaerovibrio sp. 765	5	3	316	14	2.37182	0.265176	25.5296	0.637186	1	-2.50229	-3.32934	7.28957	0.000380966	0.00723835
D_0__Bacteria	D_1__Epsilonbacteraeota	D_2__Campylobacteria	D_3__Campylobacterales	D_4__Campylobacteraceae	D_5__Campylobacter	D_6__Campylobacter jejuni	1	0	9	0	Inf	0.0256407	Inf	1	1	3.32189	-3.3219	1.40748e-05	0.00427278	0.0338262
D_0__Bacteria	D_1__Actinobacteria	D_2__Actinobacteria	D_3__Bifidobacteriales	D_4__Bifidobacteriaceae	D_5__Bifidobacterium	NA	5	3	359	21	2.37182	0.265176	25.5296	0.637186	1	3.33049	-3.04015	1.65769	0.00344119	0.0301806
D_0__Bacteria	D_1__Epsilonbacteraeota	D_2__Campylobacteria	D_3__Campylobacterales	D_4__Helicobacteraceae	D_5__Helicobacter	NA	3	2	129	61	1.69618	0.140576	26.9874	1	1	16.6717	-3.03299	-11.3396	0.00853116	0.0497132
D_0__Bacteria	D_1__Bacteroidetes	D_2__Bacteroidia	D_3__Bacteroidales	D_4__Muribaculaceae	D_5__gut metagenome	D_6__gut metagenome	5	4	7021	947	1.52388	0.173632	14.4729	1	1	11.9714	-2.96971	-2.1835	0.00746102	0.0472531
D_0__Bacteria	D_1__Firmicutes	D_2__Bacilli	D_3__Lactobacillales	D_4__Lactobacillaceae	D_5__Lactobacillus	NA	2	1	27	5	2.18465	0.0940371	151.255	1	1	10.2126	-2.87244	-6.60781	0.00760088	0.0473497
D_0__Bacteria	D_1__Proteobacteria	D_2__Gammaproteobacteria	D_3__Aeromonadales	D_4__Succinivibrionaceae	D_5__Anaerobiospirillum	D_6__Anaerobiospirillum sp. 3J102	3	4	475	232	0.641679	0.0608511	6.03453	1	1	18.5679	-2.76517	-12.0285	0.00778032	0.0476858
D_0__Bacteria	D_1__Firmicutes	D_2__Erysipelotrichia	D_3__Erysipelotrichales	D_4__Erysipelotrichaceae	D_5__Erysipelotrichaceae UCG-004	D_6__gut metagenome	3	2	117	13	1.69618	0.140576	26.9874	1	1	-3.9549	-2.72807	7.56589	0.00599336	0.0399557
D_0__Bacteria	D_1__Firmicutes	D_2__Erysipelotrichia	D_3__Erysipelotrichales	D_4__Erysipelotrichaceae	D_5__Allobaculum	D_6__uncultured bacterium	5	4	1879	260	1.52388	0.173632	14.4729	1	1	9.1128	-2.66576	-0.788024	0.000823397	0.0120343
D_0__Bacteria	D_1__Firmicutes	D_2__Negativicutes	D_3__Selenomonadales	D_4__Veillonellaceae	D_5__Megamonas	D_6__uncultured organism	2	2	22	6	1	0.0568788	17.5812	1	1	5.01558	-2.59322	-1.59398	0.00537665	0.0371477
D_0__Bacteria	D_1__Actinobacteria	D_2__Actinobacteria	D_3__Bifidobacteriales	D_4__Bifidobacteriaceae	D_5__Bifidobacterium	D_6__Bifidobacterium saeculare DSM 6531 = LMG 14934	2	0	9	0	Inf	0.191552	Inf	0.470588	1	2.85923	-2.49433	-0.378702	0.00282267	0.0261613
D_0__Bacteria	D_1__Fusobacteria	D_2__Fusobacteriia	D_3__Fusobacteriales	D_4__Fusobacteriaceae	D_5__Fusobacterium	NA	2	3	22	27	0.589561	0.0370543	7.11359	1	1	13.2842	-2.43373	-9.13865	0.00863439	0.0497132
D_0__Bacteria	D_1__Bacteroidetes	D_2__Bacteroidia	D_3__Bacteroidales	D_4__Muribaculaceae	NA	NA	5	4	2676	610	1.52388	0.173632	14.4729	1	1	7.17789	-2.42947	1.73777	0.00352337	0.0301806
D_0__Bacteria	D_1__Firmicutes	D_2__Negativicutes	D_3__Selenomonadales	D_4__Veillonellaceae	D_5__Megamonas	D_6__uncultured organism	2	3	20	7	0.589561	0.0370543	7.11359	1	1	6.87444	-2.39906	-3.64722	0.00447052	0.0346693
D_0__Bacteria	D_1__Firmicutes	D_2__Bacilli	D_3__Lactobacillales	D_4__Lactobacillaceae	D_5__Lactobacillus	NA	2	3	23	7	0.589561	0.0370543	7.11359	1	1	-2.81819	-2.36225	6.2737	0.00208058	0.0225891
D_0__Bacteria	D_1__Epsilonbacteraeota	D_2__Campylobacteria	D_3__Campylobacterales	D_4__Helicobacteraceae	D_5__Helicobacter	NA	4	2	73	8	2.64037	0.253525	40.4713	0.61991	1	3.52594	-2.35613	0.0400983	0.00721063	0.0464413
D_0__Bacteria	D_1__Firmicutes	D_2__Clostridia	D_3__Clostridiales	D_4__Family XIII	D_5__[Eubacterium] nodatum group	D_6__uncultured bacterium	3	2	55	19	1.69618	0.140576	26.9874	1	1	-3.94567	-2.34071	7.5915	0.00361868	0.0301806
D_0__Bacteria	D_1__Firmicutes	D_2__Clostridia	D_3__Clostridiales	D_4__Lachnospiraceae	D_5__[Ruminococcus] gnavus group	NA	9	9	1215	289	0	0	Inf	1	1	6.62088	-2.31985	0.0819428	0.00245691	0.0245691
D_0__Bacteria	D_1__Epsilonbacteraeota	D_2__Campylobacteria	D_3__Campylobacterales	D_4__Helicobacteraceae	D_5__Helicobacter	NA	2	1	10	1	2.18465	0.0940371	151.255	1	1	1.72852	-2.13181	0.668849	0.00510895	0.0371477
D_0__Bacteria	D_1__Firmicutes	D_2__Erysipelotrichia	D_3__Erysipelotrichales	D_4__Erysipelotrichaceae	D_5__uncultured	D_6__uncultured bacterium	5	4	1319	402	1.52388	0.173632	14.4729	1	1	0.572384	-2.13077	7.03919	0.00499239	0.0371477
D_0__Bacteria	D_1__Firmicutes	D_2__Clostridia	D_3__Clostridiales	D_4__Lachnospiraceae	D_5__CHKCI001	D_6__uncultured organism	6	2	34	4	6.17677	0.621893	100.051	0.153435	1	1.3601	-1.76975	1.23173	0.00133748	0.0163949
D_0__Bacteria	D_1__Firmicutes	D_2__Clostridia	D_3__Clostridiales	D_4__Lachnospiraceae	D_5__Blautia	NA	9	9	2460	907	0	0	Inf	1	1	6.27331	-1.51471	1.72239	0.000220279	0.00561788
D_0__Bacteria	D_1__Firmicutes	D_2__Clostridia	D_3__Clostridiales	D_4__Ruminococcaceae	D_5__Butyricicoccus	D_6__Butyricicoccus pullicaecorum 1.2	9	9	381	176	0	0	Inf	1	1	4.613	-1.15031	0.683367	0.00520556	0.0371477
D_0__Bacteria	D_1__Firmicutes	D_2__Clostridia	D_3__Clostridiales	D_4__Lachnospiraceae	D_5__[Ruminococcus] torques group	NA	9	9	466	861	0	0	Inf	1	1	2.86	1.08234	2.57741	0.00422711	0.0338262
D_0__Bacteria	D_1__Firmicutes	D_2__Clostridia	D_3__Clostridiales	D_4__Lachnospiraceae	NA	NA	8	9	75	243	0	0	39.0005	1	1	-1.06909	1.58593	4.06258	0.000799487	0.0120343
D_0__Bacteria	D_1__Firmicutes	D_2__Erysipelotrichia	D_3__Erysipelotrichales	D_4__Erysipelotrichaceae	D_5__Erysipelatoclostridium	NA	7	9	170	857	0	0	5.22053	0.470588	1	4.27806	2.02604	0.0901746	0.000189973	0.00555305
D_0__Bacteria	D_1__Bacteroidetes	D_2__Bacteroidia	D_3__Bacteroidales	D_4__Tannerellaceae	D_5__Parabacteroides	NA	1	3	4	51	0.269766	0.00424965	4.36986	0.576471	1	-10.2125	2.51141	10.4752	0.00532674	0.0371477
D_0__Bacteria	D_1__Proteobacteria	D_2__Gammaproteobacteria	D_3__Betaproteobacteriales	D_4__Burkholderiaceae	D_5__Sutterella	D_6__uncultured bacterium	8	9	153	1269	0	0	39.0005	1	1	-2.04358	2.58865	5.95095	0.000782805	0.0120343
D_0__Bacteria	D_1__Proteobacteria	D_2__Gammaproteobacteria	D_3__Betaproteobacteriales	D_4__Burkholderiaceae	D_5__Sutterella	D_6__uncultured bacterium	7	8	227	1288	0.457739	0.00661137	10.6341	1	1	2.68046	2.59021	1.41561	0.00273621	0.025994
D_0__Bacteria	D_1__Bacteroidetes	D_2__Bacteroidia	D_3__Bacteroidales	D_4__Bacteroidaceae	D_5__Bacteroides	NA	1	3	31	117	0.269766	0.00424965	4.36986	0.576471	1	-16.7258	2.59477	17.9561	0.0086216	0.0497132
D_0__Bacteria	D_1__Firmicutes	D_2__Clostridia	D_3__Clostridiales	D_4__Ruminococcaceae	D_5__Ruminococcaceae UCG-014	NA	2	4	52	171	0.378735	0.0247089	3.94439	0.61991	1	-12.5355	2.79016	13.8232	0.00529592	0.0371477
D_0__Bacteria	D_1__Bacteroidetes	D_2__Bacteroidia	D_3__Bacteroidales	D_4__Bacteroidaceae	D_5__Bacteroides	NA	2	3	92	1205	0.589561	0.0370543	7.11359	1	1	10.1773	2.90313	-4.48884	0.00365344	0.0301806
D_0__Bacteria	D_1__Bacteroidetes	D_2__Bacteroidia	D_3__Bacteroidales	D_4__Tannerellaceae	D_5__Parabacteroides	NA	3	3	133	554	1	0.0919022	10.8811	1	1	-17.0535	3.4427	18.6905	0.00231115	0.0237362
D_0__Bacteria	D_1__Bacteroidetes	D_2__Bacteroidia	D_3__Bacteroidales	D_4__Muribaculaceae	D_5__uncultured organism	D_6__uncultured organism	1	2	9	74	0.457739	0.00661137	10.6341	1	1	6.10805	3.67141	-4.87358	0.00833689	0.0497132
D_0__Bacteria	D_1__Firmicutes	D_2__Clostridia	D_3__Clostridiales	D_4__Lachnospiraceae	D_5__Cellulosilyticum	D_6__uncultured bacterium	0	4	0	94	0	0	1.26855	0.0823529	1	3.12978	3.8202	-3.06416	0.00187186	0.0209208
D_0__Bacteria	D_1__Epsilonbacteraeota	D_2__Campylobacteria	D_3__Campylobacterales	D_4__Helicobacteraceae	D_5__Helicobacter	NA	2	2	25	79	1	0.0568788	17.5812	1	1	-22.1507	4.28733	22.6189	0.00577494	0.0391871
D_0__Bacteria	D_1__Bacteroidetes	D_2__Bacteroidia	D_3__Bacteroidales	D_4__Prevotellaceae	D_5__Prevotella 9	NA	0	1	0	991	0	0	39.0005	1	1	0.000110573	9.95411	-0.000108073	0.00682393	0.0447085
