# Supplementary material for: The Use of Ascophyllum nodosum and Bacillus subtilis C-3102 in the Management of Canine Chronic Inflammatory Enteropathy: A Pilot Study
Source: Animals (Basel). 2021 Nov 30;11(12):3417. doi: 10.3390/ani11123417 (PMC8697907; doi:10.3390/ani11123417)
Supplement: Supplementary file 1 [file animals-11-03417-s001.zip › supplementary_materials/Table_S5.xlsx]

## Sheet: DA_OTU_T0vsT2
Table S5. Differentially abundant OTUs when comparing the fecal microbiota composition between the CTR and HPA diets.
Kingdom	Phylum	Class	Order	Family	Genus	Species	+samples in group 0	+samples in group 1	counts in group 0	counts in group 1	oddsRatio	lower	upper	fisherP	fisherAdjP	(Intercept)	DietCTR	normFactor_CTRvsHPA	pvalues	adjPvalues
D_0__Bacteria	D_1__Bacteroidetes	D_2__Bacteroidia	D_3__Bacteroidales	D_4__Muribaculaceae	D_5__gut metagenome	D_6__gut metagenome	2	1	315	32	2.18465	0.0940371	151.255	1	1	-12.3083	-12.765	25.8426	4.1681e-06	0.00012376
D_0__Bacteria	D_1__Proteobacteria	D_2__Gammaproteobacteria	D_3__Aeromonadales	D_4__Succinivibrionaceae	D_5__Succinivibrio	D_6__uncultured bacterium	1	2	216	36	0.457739	0.00661137	10.6341	1	1	-8.74576	-11.0541	19.7012	3.90316e-07	2.45196e-05
D_0__Bacteria	D_1__Bacteroidetes	D_2__Bacteroidia	D_3__Bacteroidales	D_4__Prevotellaceae	D_5__Prevotella 9	NA	0	1	0	991	0	0	39.0005	1	1	1.88327e-05	9.95412	-2.44582e-05	7.81066e-09	1.00497e-06
D_0__Bacteria	D_1__Bacteroidetes	D_2__Bacteroidia	D_3__Bacteroidales	D_4__Prevotellaceae	D_5__Prevotella 9	NA	0	1	0	415	0	0	39.0005	1	1	5.80863e-05	8.70039	-7.6557e-05	3.79231e-07	2.45196e-05
D_0__Bacteria	D_1__Firmicutes	D_2__Erysipelotrichia	D_3__Erysipelotrichales	D_4__Erysipelotrichaceae	D_5__uncultured	D_6__uncultured bacterium	3	2	1882	17	1.69618	0.140576	26.9874	1	1	-6.0564	-8.45698	14.3719	2.94706e-16	1.13757e-13
D_0__Bacteria	D_1__Firmicutes	D_2__Negativicutes	D_3__Selenomonadales	D_4__Acidaminococcaceae	D_5__Phascolarctobacterium	NA	2	0	387	0	Inf	0.191552	Inf	0.470588	1	-8.64534	-8.17631	16.4643	8.84455e-07	3.79333e-05
D_0__Bacteria	D_1__Firmicutes	D_2__Erysipelotrichia	D_3__Erysipelotrichales	D_4__Erysipelotrichaceae	D_5__uncultured	D_6__uncultured bacterium	3	1	818	2	3.70691	0.228841	235.313	0.576471	1	-3.28292	-7.87752	10.3969	3.99539e-13	7.71111e-11
D_0__Bacteria	D_1__Bacteroidetes	D_2__Bacteroidia	D_3__Bacteroidales	D_4__Prevotellaceae	D_5__Prevotella 9	NA	0	1	0	111	0	0	39.0005	1	1	2.2419e-05	6.80731	-2.91514e-05	5.54577e-05	0.00118926
D_0__Bacteria	D_1__Bacteroidetes	D_2__Bacteroidia	D_3__Bacteroidales	D_4__Prevotellaceae	D_5__Prevotella 9	NA	0	1	0	98	0	0	39.0005	1	1	-2.03685e-05	6.62929	2.66571e-05	0.000673038	0.00697137
D_0__Bacteria	D_1__Firmicutes	D_2__Erysipelotrichia	D_3__Erysipelotrichales	D_4__Erysipelotrichaceae	D_5__Allobaculum	D_6__uncultured bacterium	1	2	65	5	0.457739	0.00661137	10.6341	1	1	-4.44433	-6.54064	10.607	9.42235e-05	0.00178695
D_0__Bacteria	D_1__Bacteroidetes	D_2__Bacteroidia	D_3__Bacteroidales	D_4__Prevotellaceae	D_5__Prevotella 9	NA	0	1	0	83	0	0	39.0005	1	1	-1.96402e-05	6.39226	2.5704e-05	0.00104166	0.010052
D_0__Bacteria	D_1__Bacteroidetes	D_2__Bacteroidia	D_3__Bacteroidales	D_4__Tannerellaceae	D_5__Parabacteroides	NA	0	3	0	554	0	0	2.23355	0.205882	1	-1.65802	6.38268	2.092	0.000447706	0.0052368
D_0__Bacteria	D_1__Epsilonbacteraeota	D_2__Campylobacteria	D_3__Campylobacterales	D_4__Campylobacteraceae	D_5__Campylobacter	D_6__Campylobacter jejuni	2	0	206	0	Inf	0.191552	Inf	0.470588	1	-0.879124	-6.35377	6.94173	0.000380396	0.00506321
D_0__Bacteria	D_1__Bacteroidetes	D_2__Bacteroidia	D_3__Bacteroidales	D_4__Prevotellaceae	D_5__Prevotella 9	NA	0	1	0	69	0	0	39.0005	1	1	-1.8832e-05	6.12923	2.46463e-05	0.00166438	0.0146012
D_0__Bacteria	D_1__Bacteroidetes	D_2__Bacteroidia	D_3__Bacteroidales	D_4__Bacteroidaceae	D_5__Bacteroides	NA	1	1	128	78	1	0.0113475	88.1249	1	1	-14.0044	-5.91439	20.4398	0.00165065	0.0146012
D_0__Bacteria	D_1__Epsilonbacteraeota	D_2__Campylobacteria	D_3__Campylobacterales	D_4__Helicobacteraceae	D_5__Helicobacter	NA	3	0	204	0	Inf	0.447718	Inf	0.205882	1	7.879	-5.65953	-2.17521	0.000135814	0.00227932
D_0__Bacteria	D_1__Proteobacteria	D_2__Gammaproteobacteria	D_3__Aeromonadales	D_4__Succinivibrionaceae	D_5__Anaerobiospirillum	D_6__Anaerobiospirillum succiniciproducens	3	5	629	187	0.421618	0.0391702	3.77108	0.637186	1	-5.58383	-5.57392	13.8147	6.05963e-07	2.92377e-05
D_0__Bacteria	D_1__Firmicutes	D_2__Clostridia	D_3__Clostridiales	D_4__Clostridiaceae 1	D_5__Clostridium sensu stricto 1	NA	2	2	33	20	1	0.0568788	17.5812	1	1	-6.41227	-5.45239	11.9361	0.000604927	0.00667148
D_0__Bacteria	D_1__Fusobacteria	D_2__Fusobacteriia	D_3__Fusobacteriales	D_4__Fusobacteriaceae	D_5__Fusobacterium	NA	3	0	1876	0	Inf	0.447718	Inf	0.205882	1	12.1627	-5.35511	-6.43657	2.61545e-06	8.41304e-05
D_0__Bacteria	D_1__Firmicutes	D_2__Clostridia	D_3__Clostridiales	D_4__Ruminococcaceae	D_5__Faecalibacterium	D_6__uncultured bacterium	0	3	0	103	0	0	2.23355	0.205882	1	1.88234	5.18125	-2.40674	0.000112693	0.00197725
D_0__Bacteria	D_1__Firmicutes	D_2__Clostridia	D_3__Clostridiales	D_4__Lachnospiraceae	D_5__Blautia	NA	7	0	374	0	Inf	2.90266	Inf	0.00226244	0.441876	3.0254	-4.79296	1.67099	2.32551e-07	2.24411e-05
D_0__Bacteria	D_1__Firmicutes	D_2__Clostridia	D_3__Clostridiales	D_4__Lachnospiraceae	D_5__Tyzzerella 4	D_6__uncultured bacterium	1	4	12	245	0.173638	0.00283476	2.43805	0.294118	1	3.02695	4.67534	-1.96335	0.000362458	0.00506321
D_0__Bacteria	D_1__Firmicutes	D_2__Erysipelotrichia	D_3__Erysipelotrichales	D_4__Erysipelotrichaceae	D_5__Allobaculum	D_6__uncultured bacterium	4	0	136	0	Inf	0.788305	Inf	0.0823529	1	-4.42409	-4.53213	8.47565	2.22447e-05	0.000536654
D_0__Bacteria	D_1__Firmicutes	D_2__Clostridia	D_3__Clostridiales	D_4__Ruminococcaceae	D_5__Ruminococcaceae UCG-005	NA	1	4	85	116	0.173638	0.00283476	2.43805	0.294118	1	-12.9511	-4.47984	18.7997	0.000440538	0.0052368
D_0__Bacteria	D_1__Firmicutes	D_2__Clostridia	D_3__Clostridiales	D_4__Lachnospiraceae	D_5__Tyzzerella	D_6__uncultured bacterium	3	5	610	568	0.421618	0.0391702	3.77108	0.637186	1	-7.64218	-4.46953	14.3165	1.16208e-06	4.48563e-05
D_0__Bacteria	D_1__Firmicutes	D_2__Clostridia	D_3__Clostridiales	D_4__Lachnospiraceae	D_5__Cellulosilyticum	D_6__uncultured bacterium	0	4	0	94	0	0	1.26855	0.0823529	1	1.38073	4.42687	-1.7626	0.000431798	0.0052368
D_0__Bacteria	D_1__Bacteroidetes	D_2__Bacteroidia	D_3__Bacteroidales	D_4__Prevotellaceae	D_5__Prevotella 9	NA	4	2	325	126	2.64037	0.253525	40.4713	0.61991	1	-5.20001	-4.27573	11.177	7.8614e-06	0.0002023
D_0__Bacteria	D_1__Bacteroidetes	D_2__Bacteroidia	D_3__Bacteroidales	D_4__Rikenellaceae	D_5__Rikenellaceae RC9 gut group	D_6__uncultured bacterium	2	1	41	23	2.18465	0.0940371	151.255	1	1	-7.07427	-4.05549	12.0062	0.000801095	0.00792879
D_0__Bacteria	D_1__Actinobacteria	D_2__Actinobacteria	D_3__Bifidobacteriales	D_4__Bifidobacteriaceae	D_5__Bifidobacterium	D_6__Bifidobacterium saeculare DSM 6531 = LMG 14934	4	0	37	0	Inf	0.788305	Inf	0.0823529	1	-1.82974	-4.04237	5.64156	0.00251333	0.0206414
D_0__Bacteria	D_1__Bacteroidetes	D_2__Bacteroidia	D_3__Bacteroidales	D_4__Prevotellaceae	D_5__Prevotella 9	NA	2	0	51	0	Inf	0.191552	Inf	0.470588	1	-4.47437	-3.91456	7.94016	0.000393729	0.00506599
D_0__Bacteria	D_1__Proteobacteria	D_2__Gammaproteobacteria	D_3__Aeromonadales	D_4__Succinivibrionaceae	D_5__Succinivibrio	D_6__uncultured bacterium	3	2	897	148	1.69618	0.140576	26.9874	1	1	-5.10813	-3.75773	11.1264	0.00227936	0.0195518
D_0__Bacteria	D_1__Proteobacteria	D_2__Gammaproteobacteria	D_3__Betaproteobacteriales	D_4__Burkholderiaceae	D_5__Sutterella	D_6__uncultured bacterium	3	8	79	1288	0.0754493	0.00122006	0.998219	0.0497738	1	-0.850115	3.7565	3.52617	4.44656e-07	2.45196e-05
D_0__Bacteria	D_1__Bacteroidetes	D_2__Bacteroidia	D_3__Bacteroidales	D_4__Bacteroidaceae	D_5__Bacteroides	D_6__gut metagenome	3	7	76	1350	0.161875	0.00999491	1.60799	0.153435	1	-0.271997	3.72112	3.21877	5.08747e-06	0.000140269
D_0__Bacteria	D_1__Proteobacteria	D_2__Gammaproteobacteria	D_3__Betaproteobacteriales	D_4__Burkholderiaceae	D_5__Sutterella	D_6__uncultured bacterium	4	2	69	12	2.64037	0.253525	40.4713	0.61991	1	-3.2343	-3.62551	7.93408	0.000680409	0.00697137
D_0__Bacteria	D_1__Firmicutes	D_2__Clostridia	D_3__Clostridiales	D_4__Lachnospiraceae	D_5__Blautia	NA	5	4	583	175	1.52388	0.173632	14.4729	1	1	1.37547	-3.44581	4.89137	0.000166732	0.00257434
D_0__Bacteria	D_1__Bacteroidetes	D_2__Bacteroidia	D_3__Bacteroidales	D_4__Bacteroidaceae	D_5__Bacteroides	NA	8	6	2137	111	3.70691	0.228841	235.313	0.576471	1	5.55846	-3.38368	1.13659	2.00947e-06	7.0514e-05
D_0__Bacteria	D_1__Firmicutes	D_2__Clostridia	D_3__Clostridiales	D_4__Clostridiaceae 1	D_5__Clostridium sensu stricto 1	NA	3	0	59	0	Inf	0.447718	Inf	0.205882	1	-0.52855	-3.36284	3.67851	0.00248518	0.0206414
D_0__Bacteria	D_1__Actinobacteria	D_2__Actinobacteria	D_3__Bifidobacteriales	D_4__Bifidobacteriaceae	D_5__Bifidobacterium	NA	6	3	493	21	3.67956	0.405943	43.3442	0.346935	1	7.4092	-3.18564	-1.85731	0.000374752	0.00506321
D_0__Bacteria	D_1__Firmicutes	D_2__Clostridia	D_3__Clostridiales	D_4__Peptostreptococcaceae	NA	NA	2	5	16	302	0.249614	0.0161971	2.46286	0.334842	1	0.745448	3.17094	0.998319	9.72176e-05	0.00178695
D_0__Bacteria	D_1__Bacteroidetes	D_2__Bacteroidia	D_3__Bacteroidales	D_4__Bacteroidaceae	D_5__Bacteroides	NA	3	1	25	4	3.70691	0.228841	235.313	0.576471	1	-2.54559	-3.15787	5.93534	0.00436476	0.0324
D_0__Bacteria	D_1__Firmicutes	D_2__Erysipelotrichia	D_3__Erysipelotrichales	D_4__Erysipelotrichaceae	D_5__Dubosiella	D_6__uncultured bacterium	5	4	760	2404	1.52388	0.173632	14.4729	1	1	8.69772	3.14518	-3.86593	0.00166321	0.0146012
D_0__Bacteria	D_1__Tenericutes	D_2__Mollicutes	D_3__Anaeroplasmatales	D_4__Anaeroplasmataceae	D_5__Anaeroplasma	D_6__gut metagenome	2	9	41	528	0	0	0.344512	0.00226244	0.441876	0.672713	3.04245	1.44802	0.00016363	0.00257434
D_0__Bacteria	D_1__Firmicutes	D_2__Negativicutes	D_3__Selenomonadales	D_4__Acidaminococcaceae	D_5__Phascolarctobacterium	NA	5	2	688	192	4.00619	0.406032	61.7394	0.334842	1	3.60121	-3.02457	2.42147	0.000686301	0.00697137
D_0__Bacteria	D_1__Firmicutes	D_2__Clostridia	D_3__Clostridiales	D_4__Clostridiaceae 1	D_5__Sarcina	D_6__uncultured bacterium	1	1	272	4	1	0.0113475	88.1249	1	1	-3.06836	-3.01708	6.71784	0.00380329	0.0287857
D_0__Bacteria	D_1__Firmicutes	D_2__Erysipelotrichia	D_3__Erysipelotrichales	D_4__Erysipelotrichaceae	D_5__Dubosiella	D_6__uncultured bacterium	2	0	357	0	Inf	0.191552	Inf	0.470588	1	0.951958	-2.88813	1.83018	0.00514315	0.0374576
D_0__Bacteria	D_1__Firmicutes	D_2__Erysipelotrichia	D_3__Erysipelotrichales	D_4__Erysipelotrichaceae	D_5__Erysipelatoclostridium	NA	7	9	89	857	0	0	5.22053	0.470588	1	0.4851	2.7956	2.94229	9.16401e-05	0.00178695
D_0__Bacteria	D_1__Firmicutes	D_2__Clostridia	D_3__Clostridiales	D_4__Lachnospiraceae	D_5__[Ruminococcus] gnavus group	NA	9	9	2973	289	0	0	Inf	1	1	9.57762	-2.71078	-2.34803	2.56841e-05	0.00058318
D_0__Bacteria	D_1__Firmicutes	D_2__Clostridia	D_3__Clostridiales	D_4__Lachnospiraceae	D_5__Tyzzerella 3	D_6__uncultured bacterium	2	7	4	140	0.0976742	0.00522877	1.04968	0.0566845	1	-1.8314	2.65242	2.95585	0.00147652	0.0139009
D_0__Bacteria	D_1__Firmicutes	D_2__Clostridia	D_3__Clostridiales	D_4__Lachnospiraceae	D_5__Blautia	NA	7	9	288	3333	0	0	5.22053	0.470588	1	2.39829	2.4619	2.57307	0.000202352	0.00300415
D_0__Bacteria	D_1__Bacteroidetes	D_2__Bacteroidia	D_3__Bacteroidales	D_4__Prevotellaceae	D_5__Prevotellaceae Ga6A1 group	D_6__uncultured bacterium	7	8	1440	5891	0.457739	0.00661137	10.6341	1	1	9.90506	2.38684	-3.15484	0.000545212	0.00618976
D_0__Bacteria	D_1__Firmicutes	D_2__Clostridia	D_3__Clostridiales	D_4__Lachnospiraceae	D_5__Lachnospira	NA	3	9	70	1074	0	0	0.526199	0.00904977	0.59276	-2.60729	2.30408	5.81298	0.0027994	0.0220524
D_0__Bacteria	D_1__Firmicutes	D_2__Bacilli	D_3__Lactobacillales	D_4__Streptococcaceae	D_5__Streptococcus	NA	5	7	2887	326	0.378735	0.0247089	3.94439	0.61991	1	8.29952	-2.26845	-0.889939	0.00264621	0.02128
D_0__Bacteria	D_1__Firmicutes	D_2__Clostridia	D_3__Clostridiales	D_4__Lachnospiraceae	D_5__Blautia	NA	8	9	2556	907	0	0	39.0005	1	1	6.95189	-1.92137	1.36172	0.0028758	0.0222012
D_0__Bacteria	D_1__Firmicutes	D_2__Bacilli	D_3__Lactobacillales	D_4__Lactobacillaceae	D_5__Lactobacillus	NA	8	8	11965	3614	1	0.0113475	88.1249	1	1	7.81643	-1.89934	-0.117173	0.00625852	0.0447369
