# Supplementary material for: The Use of Ascophyllum nodosum and Bacillus subtilis C-3102 in the Management of Canine Chronic Inflammatory Enteropathy: A Pilot Study
Source: Animals (Basel). 2021 Nov 30;11(12):3417. doi: 10.3390/ani11123417 (PMC8697907; doi:10.3390/ani11123417)
Supplement: Supplementary file 1 [file animals-11-03417-s001.zip › supplementary_materials/Table_S6.xlsx]

## Sheet: DA_OTU_T0vsT3
Table S6. Differentially abundant OTUs when comparing the fecal microbiota composition between the CTR and HPAB diets.
Kingdom	Phylum	Class	Order	Family	Genus	Species	+samples in group 0	+samples in group 1	counts in group 0	counts in group 1	oddsRatio	lower	upper	fisherP	fisherAdjP	(Intercept)	DietCTR	normFactor_CTRvsHPAB	pvalues	adjPvalues
D_0__Bacteria	D_1__Bacteroidetes	D_2__Bacteroidia	D_3__Bacteroidales	D_4__Prevotellaceae	D_5__Prevotella 9	NA	0	1	0	875	0	0	43.8456	1	1	22.3364	10.5241	-25.3656	2.29404e-08	1.21479e-06
D_0__Bacteria	D_1__Bacteroidetes	D_2__Bacteroidia	D_3__Bacteroidales	D_4__Prevotellaceae	D_5__Prevotella 9	NA	0	1	0	991	0	0	43.8456	1	1	1.48383e-05	9.95412	-1.46327e-05	2.81387e-14	5.30414e-12
D_0__Bacteria	D_1__Bacteroidetes	D_2__Bacteroidia	D_3__Bacteroidales	D_4__Prevotellaceae	D_5__Prevotella 9	NA	0	1	0	372	0	0	43.8456	1	1	2.22851e-05	8.54296	-2.20323e-05	5.94369e-11	4.48155e-09
D_0__Bacteria	D_1__Firmicutes	D_2__Erysipelotrichia	D_3__Erysipelotrichales	D_4__Erysipelotrichaceae	D_5__Turicibacter	D_6__uncultured bacterium	0	1	0	386	0	0	43.8456	1	1	18.0372	8.4997	-20.4844	4.11758e-05	0.000817015
D_0__Bacteria	D_1__Bacteroidetes	D_2__Bacteroidia	D_3__Bacteroidales	D_4__Prevotellaceae	D_5__Prevotella 9	NA	1	0	308	0	Inf	0.0288458	Inf	0.470588	1	8.27639	-8.27078	-0.00536759	0.00019479	0.00244786
D_0__Bacteria	D_1__Firmicutes	D_2__Negativicutes	D_3__Selenomonadales	D_4__Acidaminococcaceae	D_5__Phascolarctobacterium	NA	3	0	831	0	Inf	0.515714	Inf	0.0823529	1	6.2022	-7.93695	1.63531	8.74738e-17	3.29776e-14
D_0__Bacteria	D_1__Proteobacteria	D_2__Gammaproteobacteria	D_3__Betaproteobacteriales	D_4__Burkholderiaceae	D_5__Sutterella	D_6__uncultured bacterium	0	1	0	104	0	0	43.8456	1	1	15.3428	7.22897	-17.4235	0.000120387	0.00189109
D_0__Bacteria	D_1__Bacteroidetes	D_2__Bacteroidia	D_3__Bacteroidales	D_4__Prevotellaceae	D_5__Prevotella 9	NA	0	1	0	111	0	0	43.8456	1	1	1.77575e-05	6.8073	-1.7556e-05	1.74964e-07	7.32903e-06
D_0__Bacteria	D_1__Bacteroidetes	D_2__Bacteroidia	D_3__Bacteroidales	D_4__Prevotellaceae	D_5__Prevotella 9	NA	0	1	0	98	0	0	43.8456	1	1	-1.48723e-05	6.6293	1.47176e-05	6.65332e-07	2.28027e-05
D_0__Bacteria	D_1__Bacteroidetes	D_2__Bacteroidia	D_3__Bacteroidales	D_4__Prevotellaceae	D_5__Prevotella 9	NA	0	1	0	83	0	0	43.8456	1	1	-1.43405e-05	6.39226	1.41913e-05	1.63193e-06	5.127e-05
D_0__Bacteria	D_1__Bacteroidetes	D_2__Bacteroidia	D_3__Bacteroidales	D_4__Prevotellaceae	D_5__Prevotella 9	NA	0	1	0	69	0	0	43.8456	1	1	-1.37504e-05	6.12923	1.36074e-05	4.26574e-06	0.000107212
D_0__Bacteria	D_1__Firmicutes	D_2__Clostridia	D_3__Clostridiales	D_4__Lachnospiraceae	D_5__Lachnoclostridium	NA	0	1	0	38	0	0	43.8456	1	1	12.0777	5.69059	-13.7156	0.00245486	0.0220353
D_0__Bacteria	D_1__Firmicutes	D_2__Bacilli	D_3__Lactobacillales	D_4__Streptococcaceae	D_5__Streptococcus	NA	8	3	4594	360	Inf	1.66279	Inf	0.00904977	1	5.29975	-4.87572	3.35447	6.20347e-12	7.7957e-10
D_0__Bacteria	D_1__Firmicutes	D_2__Bacilli	D_3__Bacillales	D_4__Bacillaceae	D_5__Bacillus	NA	7	0	317	0	Inf	4.00009	Inf	0.000411353	0.161662	6.07597	-4.8486	-1.14335	4.05584e-09	2.54842e-07
D_0__Bacteria	D_1__Firmicutes	D_2__Clostridia	D_3__Clostridiales	D_4__Lachnospiraceae	D_5__Blautia	NA	4	0	171	0	Inf	0.927147	Inf	0.0294118	1	5.46415	-4.63221	-0.775098	2.26239e-06	6.56094e-05
D_0__Bacteria	D_1__Bacteroidetes	D_2__Bacteroidia	D_3__Bacteroidales	D_4__Prevotellaceae	D_5__Alloprevotella	D_6__uncultured organism	1	0	1168	0	Inf	0.0288458	Inf	0.470588	1	-1.05435	-4.61507	5.28163	9.24252e-06	0.000217777
D_0__Bacteria	D_1__Firmicutes	D_2__Clostridia	D_3__Clostridiales	D_4__Lachnospiraceae	NA	NA	1	3	3	77	0.306963	0.00478052	5.06979	0.576471	1	9.89	4.36865	-10.0527	0.000128852	0.00194309
D_0__Bacteria	D_1__Proteobacteria	D_2__Gammaproteobacteria	D_3__Betaproteobacteriales	D_4__Burkholderiaceae	D_5__Sutterella	D_6__uncultured bacterium	4	8	37	1288	0.14271	0.00227031	2.07403	0.131222	1	4.1041	4.36562	-1.60671	3.11733e-11	2.93809e-09
D_0__Bacteria	D_1__Firmicutes	D_2__Clostridia	D_3__Clostridiales	D_4__Lachnospiraceae	D_5__Blautia	NA	4	1	81	3	7.0072	0.482153	440.468	0.131222	1	-1.34078	-4.08333	5.52028	0.000100007	0.00171375
D_0__Bacteria	D_1__Bacteroidetes	D_2__Bacteroidia	D_3__Bacteroidales	D_4__Bacteroidaceae	D_5__Bacteroides	NA	2	1	8	55	2.51691	0.106797	176.4	0.576471	1	5.56405	4.0821	-3.72824	0.00204319	0.0197509
D_0__Bacteria	D_1__Bacteroidetes	D_2__Bacteroidia	D_3__Bacteroidales	D_4__Bacteroidaceae	D_5__Bacteroides	NA	2	3	293	1205	0.682725	0.0420833	8.47551	1	1	-3.41698	4.03812	6.78777	3.26795e-06	8.80011e-05
D_0__Bacteria	D_1__Fusobacteria	D_2__Fusobacteriia	D_3__Fusobacteriales	D_4__Fusobacteriaceae	D_5__Cetobacterium	D_6__uncultured bacterium	2	1	29	254	2.51691	0.106797	176.4	0.576471	1	2.41652	3.98199	1.23183	0.00399839	0.0295567
D_0__Bacteria	D_1__Firmicutes	D_2__Erysipelotrichia	D_3__Erysipelotrichales	D_4__Erysipelotrichaceae	D_5__Ileibacterium	D_6__Erysipelotrichaceae bacterium NYU-BL-F16	2	3	1616	224	0.682725	0.0420833	8.47551	1	1	12.2599	-3.86626	-2.28496	0.00015781	0.00228825
D_0__Bacteria	D_1__Bacteroidetes	D_2__Bacteroidia	D_3__Bacteroidales	D_4__Prevotellaceae	D_5__Prevotella 9	NA	1	0	349	0	Inf	0.0288458	Inf	0.470588	1	-0.874348	-3.82717	4.37993	0.00023361	0.002841
D_0__Bacteria	D_1__Fusobacteria	D_2__Fusobacteriia	D_3__Fusobacteriales	D_4__Fusobacteriaceae	D_5__Fusobacterium	D_6__Fusobacterium sp. RMA 1065	0	3	0	37	0	0	2.54038	0.205882	1	1.58703	3.65018	-1.57315	0.000274729	0.00323665
D_0__Bacteria	D_1__Epsilonbacteraeota	D_2__Campylobacteria	D_3__Campylobacterales	D_4__Helicobacteraceae	D_5__Helicobacter	NA	0	2	0	79	0	0	5.91123	0.470588	1	0.0963571	3.64956	-0.0955963	0.000348287	0.00386189
D_0__Bacteria	D_1__Bacteroidetes	D_2__Bacteroidia	D_3__Bacteroidales	D_4__Bacteroidaceae	D_5__Bacteroides	NA	8	6	1654	111	Inf	0.393642	Inf	0.205882	1	8.09714	-3.44848	-1.04493	2.5778e-08	1.21479e-06
D_0__Bacteria	D_1__Firmicutes	D_2__Clostridia	D_3__Clostridiales	D_4__Lachnospiraceae	D_5__Tyzzerella 3	D_6__uncultured bacterium	1	7	3	140	0.0531844	0.000804867	0.763094	0.0152201	1	-3.23952	3.42169	3.51495	1.03555e-05	0.000229649
D_0__Bacteria	D_1__Firmicutes	D_2__Clostridia	D_3__Clostridiales	D_4__Peptococcaceae	D_5__Peptococcus	D_6__uncultured bacterium	3	3	598	297	1.18716	0.105858	13.4724	1	1	-2.60359	-3.41691	10.5402	0.00349899	0.0263824
D_0__Bacteria	D_1__Firmicutes	D_2__Clostridia	D_3__Clostridiales	D_4__Lachnospiraceae	D_5__Cellulosilyticum	D_6__uncultured bacterium	1	4	2	94	0.197677	0.0031886	2.84083	0.294118	1	3.9775	3.32202	-3.5727	0.000169582	0.00236786
D_0__Bacteria	D_1__Firmicutes	D_2__Bacilli	D_3__Lactobacillales	D_4__Streptococcaceae	D_5__Streptococcus	NA	4	7	2510	326	0.308904	0.0192436	3.35564	0.334842	1	9.15438	-3.19715	-0.779389	5.17017e-05	0.000974577
D_0__Bacteria	D_1__Bacteroidetes	D_2__Bacteroidia	D_3__Bacteroidales	D_4__Prevotellaceae	D_5__Prevotella 9	NA	2	3	136	599	0.682725	0.0420833	8.47551	1	1	18.1229	3.0566	-13.1577	0.0028845	0.0231374
D_0__Bacteria	D_1__Firmicutes	D_2__Clostridia	D_3__Clostridiales	D_4__Lachnospiraceae	D_5__Tyzzerella 4	D_6__uncultured bacterium	4	4	32	245	1.23365	0.128195	12.2949	1	1	6.2639	3.03911	-3.97144	0.000185685	0.00244786
D_0__Bacteria	D_1__Firmicutes	D_2__Clostridia	D_3__Clostridiales	D_4__Family XIII	D_5__[Eubacterium] nodatum group	D_6__uncultured bacterium	2	2	279	19	1.15611	0.0646008	20.7514	1	1	-4.38676	-3.03555	8.33963	0.00266428	0.0228281
D_0__Bacteria	D_1__Firmicutes	D_2__Erysipelotrichia	D_3__Erysipelotrichales	D_4__Erysipelotrichaceae	D_5__uncultured	D_6__uncultured bacterium	2	1	24	2	2.51691	0.106797	176.4	0.576471	1	3.92835	-3.02449	-0.335459	0.00412853	0.0299319
D_0__Bacteria	D_1__Firmicutes	D_2__Bacilli	D_3__Lactobacillales	D_4__Lactobacillaceae	D_5__Lactobacillus	NA	8	8	4247	3614	Inf	0.0228073	Inf	1	1	2.5066	-2.97399	5.84612	2.22186e-07	8.37641e-06
D_0__Bacteria	D_1__Firmicutes	D_2__Clostridia	D_3__Clostridiales	D_4__Ruminococcaceae	D_5__Faecalibacterium	D_6__uncultured bacterium	1	3	9	103	0.306963	0.00478052	5.06979	0.576471	1	5.40885	2.81616	-4.38713	0.00221382	0.0208492
D_0__Bacteria	D_1__Bacteroidetes	D_2__Bacteroidia	D_3__Bacteroidales	D_4__Prevotellaceae	D_5__Prevotella 9	NA	2	3	84	1672	0.682725	0.0420833	8.47551	1	1	7.82031	2.77341	-2.11199	0.00614192	0.0421001
D_0__Bacteria	D_1__Firmicutes	D_2__Clostridia	D_3__Clostridiales	D_4__Family XIII	D_5__[Eubacterium] nodatum group	D_6__uncultured bacterium	4	3	32	176	1.91839	0.194828	21.6245	0.637186	1	1.99549	2.67196	0.698381	0.00226742	0.0208492
D_0__Bacteria	D_1__Firmicutes	D_2__Bacilli	D_3__Lactobacillales	D_4__Enterococcaceae	D_5__Enterococcus	NA	6	5	401	63	2.27808	0.211375	35.6712	0.61991	1	-0.574987	-2.65641	5.73569	5.67662e-05	0.00101909
D_0__Bacteria	D_1__Firmicutes	D_2__Erysipelotrichia	D_3__Erysipelotrichales	D_4__Erysipelotrichaceae	D_5__uncultured	D_6__uncultured bacterium	1	6	17	164	0.0859172	0.00137175	1.16758	0.0497738	1	-6.24524	2.58842	6.87797	0.00106346	0.0111368
D_0__Bacteria	D_1__Bacteroidetes	D_2__Bacteroidia	D_3__Bacteroidales	D_4__Muribaculaceae	D_5__gut metagenome	D_6__gut metagenome	3	4	3355	947	0.762826	0.0700983	7.55143	1	1	4.70319	-2.54297	4.44549	0.00283964	0.0231374
D_0__Bacteria	D_1__Firmicutes	D_2__Clostridia	D_3__Clostridiales	D_4__Lachnospiraceae	D_5__Tyzzerella 4	D_6__uncultured bacterium	3	3	34	126	1.18716	0.105858	13.4724	1	1	7.25687	2.53253	-5.6078	0.00282393	0.0231374
D_0__Bacteria	D_1__Firmicutes	D_2__Clostridia	D_3__Clostridiales	D_4__Clostridiaceae 1	D_5__Clostridium sensu stricto 1	NA	0	3	0	26	0	0	2.54038	0.205882	1	0.300235	2.50332	-0.301778	0.00706192	0.0475418
D_0__Bacteria	D_1__Tenericutes	D_2__Mollicutes	D_3__Anaeroplasmatales	D_4__Anaeroplasmataceae	D_5__Anaeroplasma	D_6__gut metagenome	4	9	46	528	0	0	1.07858	0.0294118	1	3.80339	2.49877	-0.98272	0.00031905	0.00364491
D_0__Bacteria	D_1__Tenericutes	D_2__Mollicutes	D_3__Mycoplasmatales	D_4__Mycoplasmataceae	D_5__Mycoplasma	D_6__Mycoplasma alvi ATCC 29626	3	4	10	338	0.762826	0.0700983	7.55143	1	1	12.1067	2.46515	-10.8182	0.00162325	0.0165396
D_0__Bacteria	D_1__Tenericutes	D_2__Mollicutes	D_3__Anaeroplasmatales	D_4__Anaeroplasmataceae	D_5__Anaeroplasma	D_6__gut metagenome	8	9	155	918	0	0	Inf	1	1	4.16994	2.44081	-0.266759	1.20016e-05	0.000251366
D_0__Bacteria	D_1__Firmicutes	D_2__Clostridia	D_3__Clostridiales	D_4__Lachnospiraceae	D_5__Tyzzerella	D_6__uncultured bacterium	4	5	506	568	0.810603	0.0813343	7.80064	1	1	3.28652	-2.43146	2.03087	0.00300107	0.0235709
D_0__Bacteria	D_1__Actinobacteria	D_2__Actinobacteria	D_3__Bifidobacteriales	D_4__Bifidobacteriaceae	D_5__Bifidobacterium	NA	5	3	204	21	3.09148	0.321275	37.6002	0.346935	1	0.0346806	-2.22318	4.14208	0.00326535	0.0251232
D_0__Bacteria	D_1__Firmicutes	D_2__Erysipelotrichia	D_3__Erysipelotrichales	D_4__Erysipelotrichaceae	D_5__Erysipelatoclostridium	NA	8	9	147	857	0	0	Inf	1	1	1.84348	2.15948	2.22716	0.000106742	0.00174964
D_0__Bacteria	D_1__Firmicutes	D_2__Clostridia	D_3__Clostridiales	D_4__Lachnospiraceae	D_5__Blautia	NA	7	9	830	3333	0	0	34.6671	0.470588	1	5.67828	2.13519	-0.215055	0.000194587	0.00244786
D_0__Bacteria	D_1__Bacteroidetes	D_2__Bacteroidia	D_3__Bacteroidales	D_4__Bacteroidaceae	D_5__Bacteroides	D_6__gut metagenome	4	7	176	1350	0.308904	0.0192436	3.35564	0.334842	1	2.51645	2.04075	2.14332	0.00263209	0.0228281
D_0__Bacteria	D_1__Firmicutes	D_2__Clostridia	D_3__Clostridiales	D_4__Lachnospiraceae	D_5__[Ruminococcus] gnavus group	NA	8	9	1221	289	0	0	Inf	1	1	8.28948	-1.97809	-1.79683	0.000384944	0.00414639
D_0__Bacteria	D_1__Firmicutes	D_2__Bacilli	D_3__Lactobacillales	D_4__Lactobacillaceae	D_5__Lactobacillus	NA	5	7	341	1664	0.497851	0.0303934	6.17614	0.61991	1	-2.8028	1.88637	6.99965	0.00465872	0.0331384
D_0__Bacteria	D_1__Firmicutes	D_2__Clostridia	D_3__Clostridiales	D_4__Lachnospiraceae	D_5__[Ruminococcus] gnavus group	NA	3	8	11	103	0.0900158	0.00142244	1.26031	0.0497738	1	0.38523	1.88102	1.07453	0.00585174	0.0408538
D_0__Bacteria	D_1__Proteobacteria	D_2__Gammaproteobacteria	D_3__Betaproteobacteriales	D_4__Burkholderiaceae	D_5__Sutterella	D_6__uncultured bacterium	8	9	492	1269	0	0	Inf	1	1	5.06592	1.72747	-0.308239	0.00192615	0.0191094
